# Supplementary material for: Serum complement C4 is an important prognostic factor for IgA nephropathy: a retrospective study
Source: BMC Nephrol. 2019 Jul 4;20:244. doi: 10.1186/s12882-019-1420-0 (PMC6610919; doi:10.1186/s12882-019-1420-0)
Supplement: Supplementary file 2 — Data. (XLSX 509 kb) [file 12882_2019_1420_MOESM2_ESM.xlsx]

## Sheet: prognosis
No	M	S	Hypertension	RASI	sex	Glomerulosclerosis	UA	IgA	C3（0.79-1.52）	age	serum C4	upro	eGFR	T	C	PROG	月	death	ESRD	0.5
5046	0	0	1	0	1	0	965	2.1	0.98	44	0.26	3.5375	4.66529	0	1	1	48	0	1	0
6683	1	0	1	1	1	0.833333	381	2.86	0.9	37	0.27	7.5135	5.04775	2	1	1	6	0	1	0
6154	1	1	1	1	1	0.217391	786	2.44	1.39	30	0.3	1.113	5.39258	0	0	1	6	0	1	0
3606	1	0	1	0	1	0.111111	464	2.03	1.01	69	0.27	5.839	6.09631	1	2	1	6	0	1	0
6060	0	0	1	1	1	1	281	1.72	0.98	42	0.29	5.3735	6.12827	2	0	1	6	0	1	0
5928	1	1	1	0	2	0.9	645	2.12	0.62	25	0.14	3.7615	6.18557	2	0	1	6	0	1	0
3519	1	0	0	0	1	0	422	4.27	0.81	35	0.32	6.33	6.46525	0	2	1	6	0	1	0
3662	1	0	1	0	2	0.166667		1.59	0.74	45	0.37	1.9235	6.47234	1	1	1	12	0	1	0
5508	1	1	1	0	1	0.571429	945	4.38	1.48	47	0.48	2.362	7.26204	2	0	1	7	0	1	0
7442	1	1	1	0	2	1	440	2.95	0.83	36	0.23	3.27	9.23203	2	0	1	24	0	1	0
7441	1	1	1	0	1	0.85	576	3.51	0.92	37	0.24	3.602	9.37578	2	0	1	6	0	1	0
7798	1	1	1	0	1	0.878788	551	2.37	1.05	19	0.36	4.493	9.69995	2	0	1	6	0	1	0
5614	1	0	0	0	2	0.666667	436	2.17	1.15	52	0.25	1.9015	10.0112	2	1	1	6	0	1	0
5933	1	1	1	0	1	0.0434783	520	7.24	0.82	71	0.33	2.329	10.3721	2	1	1	36	1	0	0
5968	1	1	1	0	1	0.714286	616	3.12	0.99	26	0.23	4.9905	10.4847	2	0	1	36	0	1	0
5112	1	1	1	0	1	0.642857	709	3.25	1.12	25	0.31	3.872	10.4937	2	1	1	6	0	1	0
5366	0	0	0	0	2	0	401	2.24	1.2	59	0.35	3.806	11.0579	0	0	1	6	1	0	0
5176	1	1	0	1	1	0.555556	257	1.92	0.96	31	0.3	3.418	11.5855	2	2	1	6	0	1	0
5353	1	1	1	0	1	0.166667	321	5.7	0.7	54	0.28	10.306	12.69	2	2	1	3.6	1	0	0
3706	1	0	1	0	1	0.78125	552	4.83	0.79	39	0.15	2.249	12.7828	2	1	1	18	0	1	0
4814	1	1	1	0	1	0.75	516	3.41	0.82	35	0.2	2.8865	12.9103	2	0	1	24	0	1	0
6839	1	0	1	0	2	0.878788	601	4.13	1.06	42	0.27	3.0365	13.0604	2	1	1	24	0	1	0
6825	1	0	1	0	1	0.9	588	1.68	0.87	20	0.24	3.6515	13.3412	2	0	1	12	0	1	0
7977	1	1	1	0	2	0.0769231	375	2.85	0.94	46	0.32	7.539	13.431	2	2	1	6	0	1	0
4118	0	0	1	0	1	0.714286	499	2.13	1.3	23	0.4	8.3295	13.6575	2	1	1	9	0	1	0
4385	0	0	0	0	2	0.444444	668	3.43	0.98	38	0.34	4.3095	14.056	1	2	1	6	0	1	0
7879	1	1	1	0	1	0.0720721	632	1.36	1.2	39	0.34	3.474	14.0602	2	0	1	12	0	1	0
5255	1	1	1	0	1	0.142857	555	2.45	0.78	32	0.29	4.424	14.1264	2	2	1	4	0	1	0
5193	1	0	1	0	1	0.833333	509	2.66	1.49	35	0.35	6.545	14.1794	2	0	1	2	0	1	0
4402	1	0	1	0	1	0.454545	464	2.57	0.89	31	0.42	8.56	14.1873	2	1	1	18	0	1	0
3928	1	0	1	0	1	0.75	477	3.36	0.69	31	0.27	4.862	15.0863	2	1	1	6	0	1	0
8102	1	1	1	0	1	0.8	571	2.04	1.12	47	0.29	3.4105	15.4023	2	0	1	18	0	1	0
6121	1	1	0	0	1	0.4	466	2.78	0.75	29	0.26	6.0725	15.6579	2	0	1	6	0	1	0
4327	1	0	1	0	2	0.875	252	2.48	0.83	28	0.31	4.069	16.5374	2	0	1	6	0	1	0
5080	0	1	1	1	1	0.833333	221	2.83	0.82	33	0.29	2.948	16.7262	2	1	1	6	0	1	0
8039	1	0	1	0	2	0.6	519	2.6	0.97	28	0.21	4.73	16.8605	2	1	1	6	0	1	0
6371	1	1	1	0	2	0.125	460	1.96	1.23	39	0.43	3.643	16.9172	2	1	1	6	0	1	0
6945	0	0	0	0	1	1	563	3.92	0.72	32	0.14	2.936	17.3354	2	0	1	12	0	1	0
3640	1	0	1	1	1	0.2	610	2	0.9	38	0.38	8.0145	17.5221	2	1	1	3	0	1	0
5814	1	1	1	0	1	0.818182	462	4.56	0.92	23	0.29	4.7245	17.6642	2	0	1	6	0	1	0
6164	1	1	0	0	2	0.583333	535	3.41	0.7	25	0.21	1.7725	18.0614	2	1	1	18	0	1	0
5559	0	1	0	0	1	0.8	614	2.35	0.57	26	0.18	3.399	18.1403	2	1	1	12	0	1	0
5451	1	1	0	0	1	0.214286	368	2.6	1.37	53	0.57	3.423	18.4082	2	2	1	64.2333	1	0	0
4727	1	1	1	0	2	0.352941	344	1.52	0.93	53	0.23	4.6985	18.7075	2	1	1	48	1	0	0
6486	1	1	1	0	1	0.642857	421	2.89	0.95	42	0.19	3.6835	19.5859	2	0	1	6	0	1	0
5186	1	1	1	0	2	0.428571	511	3.55	1.26	72	0.3	2.572	19.8212	2	1	1	70	1	0	0
4668	1	1	1	1	1	0.333333		1.46	1.12	33	0.29	8.257	20.5522	2	1	1	6	0	1	0
6377	1	1	1	0	1	0.875	499	2.76	0.86	41	0.3	3.105	20.6599	2	0	1	6	0	1	0
7765	1	1	1	0	1	0.777778	575	5.22	0.93	60	0.24	1.8855	21.4997	2	0	1	12	0	1	0
4095	1	0	1	0	2	0.944444	316	2.32	0.88	35	0.25	2.7305	21.8723	2	0	1	12	0	1	0
7043	1	1	1	0	1	0.944444	628	1.17	0.89	42	0.27	4.35	22.3502	2	0	1	12	0	1	0
7640	1	1	0	1	2	0.5	539	3.6	1.3	46	0.37	1.128	22.616	2	1	1	6	0	1	0
6420	1	1	1	0	1	0.764706	523	4.14	1.28	34	0.43	4.178	22.961	2	1	1	27.6	0	1	0
7659	1	1	1	0	1	0.722222	524	2.82	1.09	29	0.28	3.6935	23.0197	2	1	1	24	0	1	0
3958	1	0	1	0	2	0.823529	387	2.1	0.78	46	0.3	2.98	23.1257	2	1	1	12	0	1	0
6259	1	0	1	0	2	0.7	381	2.84	1.14	28	0.26	2.3805	23.3268	2	1	1	42	0	1	0
7603	1	1	1	0	1	0.363636	349	2.81	0.92	32	0.35	15.176	23.6761	1	2	1	26.9	1	0	0
3572	1	0	0	0	2	0.4375	256	2.37	0.76	23	0.16	5.051	23.796	1	2	1	12	0	1	0
7292	1	1	0	1	2	0.6875	415	2.19	0.87	34	0.29	5.148	24.0725	2	1	1	18	0	1	0
3633	1	1	1	0	2	0.636364	369	2.26	1.39	46	0.32	4.822	24.7885	1	0	1	12	0	1	0
4363	1	0	0	0	1	0.866667	508	5.17	0.82	36	0.18	7.8015	26.0384	2	1	1	6	0	1	0
6466	1	1	0	0	2	0.75	508	3.84	0.85	36	0.21	1.8155	27.0754	2	0	1	42	0	1	0
4383	1	1	1	0	1	0.846154	606	2.11	1	16	0.29	9.6	28.0084	2	0	1	9	0	1	0
5333	1	1	0	0	1	0.545455	566	4.47	0.86	48	0.3	1.608	28.3327	2	1	1	66.5667	0	1	0
5644	0	0	1	0	2	0.875	341	2.46	1.34	45	0.28	5.623	28.6767	2	1	1	12	0	1	0
4630	1	0	1	0	1	0.75	444	3.23	0.63	25	0.2	10.33	29.6334	2	0	1	3	0	1	0
4744	1	1	0	0	1	0.153846	634	4.69	0.87	21	0.34	3.897	29.7568	1	0	1	87	0	1	0
4012	1	1	1	0	1	0.333333	594	3.63	0.84	22	0.25	4.842	29.8311	2	0	1	30	0	1	0
7846	1	1	1	0	1	0.428571	600	2.89	1.21	22	0.37	10.3495	30.1188	2	2	1	8	0	1	0
4362	0	0	1	1	2	0.833333	434	2.8	1.08	37	0.31	1.905	30.133	1	0	1	85.3667	0	1	0
4905	1	1	1	0	1	0.444444	443	4.53	1.09	57	0.25	13.933	30.8107	2	2	1	73.5	0	1	0
4789	0	1	1	0	2	0.25	325	1.92	1.02	43	0.33	20.866	30.9322	2	0	1	72	0	1	0
7012	1	1	0	0	2	0.571429		3.79	0.6	46	0.18	1.207	30.9384	2	1	1	24	0	1	0
5239	1	1	1	0	1	0.833333	496	2.62	0.93	29	0.3	5.2995	31.2108	2	1	1	28	0	1	0
7290	1	1	1	0	1	0.636364	644	2.83	1.3	51	0.47	5.103	31.7547	2	0	1	18	0	1	0
4305	0	0	1	0	1	0.8	532	2.99	1.42	26	0.44	8.133	31.8755	2	0	1	48	0	1	0
3929	0	0	1	0	1	0.714286	517	2.48	0.88	52	0.21	3.26	31.9121	2	0	1	66	0	1	0
4961	1	1	0	0	2	0.764706	462	3.82	1.15	44	0.25	2.4965	32.298	1	1	1	48	0	1	0
7610	1	1	1	1	1	0.774194	422	1.61	0.86	33	0.32	3.5255	32.5173	2	1	1	24	0	1	0
5053	1	1	1	0	1	0.636364	551	2.68	0.9	38	0.29	6.655	33.9799	1	0	1	48	0	1	0
6966	1	0	1	1	1	0.4	565	5.58	0.82	45	0.27	3.5995	35.2076	2	2	1	48	0	1	0
4307	0	0	1	0	2	0.181818		2.81	1.64	27	0.39	6.651	36.1298	2	2	1	7	0	1	0
5199	0	0	0	0	1	0.7	478	1.63	0.84	19	0.21	3.3515	38.8317	2	0	1	48	0	1	0
6575	1	0	1	1	1	0	414	2.21	1.05	43	0.27	8.5195	38.8465	1	2	1	45	0	1	0
6793	1	1	1	0	2	0.428571	414	2.27	1.14	27	0.39	4.5435	38.9483	2	0	1	40	0	1	0
6708	1	1	1	1	1	0.222222	494	2.03	1.44	53	0.35	4.3625	39.6465	2	1	1	42.0667	0	1	0
5799	1	1	1	1	2	0.538462	389	1.64	0.87	48	0.24	3.2155	39.67	2	1	1	54	0	1	0
7818	1	1	1	1	1	0.1	569	5.11	1.07	41	0.31	4.3725	40.2049	1	0	1	24	0	1	0
6889	1	0	1	1	2	0.0416667	432	2.33	1.02	63	0.35	4.1995	40.3138	1	1	1	38.7333	0	1	0
6316	1	1	1	1	1	0.7	427	3.53	1.15	57	0.29	2.7475	40.9051	2	1	1	49	0	1	0
6738	1	1	1	1	1	0	388	2.56	1.21	40	0.38	9.685	41.3338	2	2	1	41.5333	0	1	0
5085	1	1	1	1	1	0.4	699	1.69	0.81	33	0.27	2.073	42.2403	1	2	1	72	0	1	0
7862	1	1	1	1	2	0.478261	462	1.52	1.06	34	0.33	2.609	42.2622	1	1	1	3	0	1	0
5625	1	1	0	0	1	0.521739	653	3.81	1.34	21	0.39	3.6925	42.4698	2	1	1	36	0	1	0
7202	1	1	1	0	1	0.307692	552	4.56	1.65	27	0.52	3.041	44.0586	1	0	1	33.7	0	0	1
4268	1	0	1	0	1	0.5625	424	3.86	1	45	0.3	3.834	46.9923	2	0	1	48	0	1	0
5816	1	1	1	1	2	0.416667	371	2.54	0.9	24	0.19	2.7215	47.8034	2	1	1	48	0	0	1
5304	1	1	1	0	1	0.363636	375	2.3	0.85	55	0.42	9.1885	48.8048	2	1	1	48	0	1	0
7709	1	1	1	0	1	0.4375	415	1.79	1.09	54	0.28	1.397	49.1489	1	1	1	6	0	1	0
6513	1	1	1	1	2	0.636364	332		1.15	40	0.26	5.805	50.3362	2	1	1	46	0	1	0
4997	1	1	1	1	2	0.5	454	6.15	1.63	44	0.3	2.191	50.5028	1	0	1	50	0	1	0
3608	1	0	1	1	1	0.583333	438	7.51	0.96	39	0.26	1.0755	50.6213	2	0	1	60	0	1	0
6162	1	1	0	0	1	0.190476	257	3.92	0.93	74	0.36	7.574	51.0121	1	2	1	52	1	0	0
5343	1	1	1	1	1	0.5	432	2.49	1.1	48	0.79	14.1215	51.2647	2	1	1	66.3	0	1	0
6414	1	1	1	0	1	0.444444	524	3.15	1.19	57	0.35	3.993	53.1679	1	0	1	47.4	0	0	1
7824	1	1	0	1	1	0.363636	511	3.16	0.9	43	0.31	1.9225	54.0358	2	0	1	24	0	0	1
5714	1	1	0	1	2	0.0555556	360	4.03	1.42	28	0.36	4.285	54.2026	2	1	1	48	0	1	0
4620	1	1	0	1	1	0.6	486	1.69	0.85	24	0.35	0.812	54.4618	2	0	1	53	0	0	1
5672	1	1	1	1	2	0.571429	454	2.31	1.11	43	0.25	4.525	55.5354	2	0	1	53	0	0	1
5400	0	0	0	0	1	0	441	3.73	1.64	34	0.45	6.6405	56.0744	0	0	1	65.3333	0	0	1
7522	0	1	1	1	2	0	266	4.98	1.03	52	0.28	9.1285	58.7681	1	2	1	36	0	1	0
6073	1	1	0	1	2	0.322581	331	3.19	1.44	37	0.34	1.1215	59.2756	1	2	1	54	0	0	1
7051	1	1	1	1	1	0.25	443		1.01	35	0.44	2.988	59.7873	1	2	1	35.9333	0	0	1
5447	1	0	1	0	1	0	484	2.9	1.05	43	0.26	2.4275	59.79	2	1	1	36	0	0	1
6372	1	1	0	1	1	0.166667	578	2.52	0.91	21	0.26	2.3615	61.971	1	1	1	42	0	0	1
7141	1	0	1	1	1	0.125	424	1.88	1.55	44	0.41	5.552	62.979	2	2	1	34.5	0	0	1
5653	1	1	0	1	2	0.5	503	1.44	0.8	33	0.17	4.0745	63.1608	2	1	1	36	0	0	1
7971	1	1	0	1	2	0.588235	375	4.14	1.16	38	0.48	3.346	63.245	2	0	1	24	0	0	1
6948	1	1	1	0	2	0.5	424	1.74	1.38	36	0.41	5.249	63.3573	2	0	1	37.2	0	0	1
3703	1	0	1	0	1	0.125	447	5.21	0.99	48	0.23	0.838	64.4673	0	1	1	30	0	0	1
6001	1	1	0	1	1	0.4	451	2.98	1.04	47	0.27	1.1295	69.2668	1	1	1	55.5	0	1	0
4541	1	1	1	0	1	0.375	574	2.09	1.41	20	0.31	2.844	70.9545	1	0	1	36	0	0	1
5352	1	0	1	1	1	0.0909091	604	2.29	1.34	46	0.36	7.327	71.3345	1	2	1	66.3	0	1	0
5399	1	0	1	1	2	0.166667	324	4.54	0.94	47	0.29	6.586	71.5332	1	1	1	2	1	0	0
4152	1	0	1	1	1	0.5	347	5.12	0.82	33	0.25	0.58	71.6309	2	1	1	36	0	0	1
6276	1	1	0	1	1	0	310	1.92	1.13	63	0.35	4.445	73.0961	1	2	1	48	0	0	1
4587	0	0	0	0	1	0.4	345	2.02	1.19	31	0.26	3.6365	75.0034	1	1	1	76	0	1	0
6895	1	1	0	1	2	0.5	450	4.58	1.07	17	0.37	6.636	76.1055	1	1	1	31	0	0	1
4769	1	1	1	0	2	0.6	350	2.34	1.54	35	0.35	7.83	78.9596	2	0	1	96	0	1	0
5819	1	1	0	1	2	0.142857	415	3.58	1.61	42	0.25	2.283	79.7965	1	1	1	48	0	0	1
7083	1	1	0	1	2	0	342	4.29	1.05	60	0.41	1.3315	87.3923	0	1	1	36	0	0	1
5123	1	1	1	1	1	0.0555556	600	2.38	1.18	33	0.22	0.4455	87.9989	0	1	1	36	0	0	1
7807	1	0	1	1	1	0.0555556	442	3.34	1.51	52	0.55	6.65	89.0659	0	2	1	24	0	0	1
6041	1	1	0	1	2	0.176471	412	3.49	1.51	28	0.45	3.9075	89.4094	1	0	1	54.6	0	0	1
5101	1	1	0	1	1	0.190476	583	2.64	1.3	24	0.34	7.9085	91.4572	2	1	1	64	0	1	0
5342	1	0	0	1	1	0.2	368	1.08	1.06	53	0.4	2.678	92.3217	0	0	1	63.6	0	0	1
4188	0	0	1	1	1	0.277778	337	2.66	1.03	54	0.32	0.5095	97.7949	0	1	1	89.4	0	1	0
6650	1	0	1	1	1	0.172414	277	4.5	2.04	61	0.45	6.858	97.9823	0	0	1	43.5	0	0	1
4950	1	1	1	0	1	0	370	1.99	1.01	51	0.4	6.474	102.092	1	2	1	73.0333	0	0	1
4663	1	0	0	1	1	0.166667	422	2.98	1.25	36	0.17	1.79	105.568	1	1	1	3.6	0	0	1
4465	0	0	1	1	1	0	503	3.63	1.34	40	0.23	2.575	108.483	0	1	1	72	0	1	0
7194	1	1	0	1	2	0.0909091	328	3.18	1.05	31	0.34	2.256	111.199	1	2	1	33.6667	0	0	1
5270	1	0	0	1	1	0	353	1.88	0.71	52	0.21	6.2215	116.544	1	1	1	24	0	0	1
6605	1	0	0	1	2	0	308	2.27	1.37	22	0.28	1.2925	125	0	1	0	36	0	0	0
5545	0	0	0	0	2	0.833333	449	1.05	1.09	41	0.27	8.4335	9.28076	0	0	0	6	0	0	0
4928	1	1	1	0	1	0.6	678	5.25	0.74	56	0.24	1.3025	15.3889	2	0	0	43	0	0	0
8264	1	0	1	0	1	0.0588235	422	7.24	0.82	60	0.18	4.934	17.3253	0	0	0	12	0	0	0
8295	1	1	1	1	2	0.833333	392	3.46	0.99	37	0.32	3.571	17.9001	2	0	0	17.5	0	0	0
6819	1	0	1	0	1	0.318182	327	1.86	0.83	70	0.21	2.524	18.0537	2	1	0	40	0	0	0
5705	1	0	1	0	2	0	492	2.05	0.99	75	0.33	2.5245	18.2461	1	0	0	60.5	0	0	0
7371	1	1	1	0	1	0.666667	562	2.57	0.93	27	0.29	4.2895	19.2544	2	1	0	30.6333	0	0	0
4898	1	1	1	0	1	0.9	640	2.8	1.05	41	0.25	1.1535	19.2846	2	0	0	73.8	0	0	0
8208	1	1	1	0	1	0.636364	466	3.02	0.83	60	0.28	4.6375	19.8633	2	1	0	18.5	0	0	0
5389	0	0	1	0	1	0.0526316	427	3.09	1.35	29	0.48	10.494	23.1125	0	0	0	65.5667	0	0	0
7503	1	1	1	1	1	0.266667	589	4.68	0.89	46	0.35	2.386	23.2973	2	1	0	28.7	0	0	0
8091	1	0	0	0	1	0	585	2.91	0.9	63	0.24	13.7075	23.3672	0	0	0	20.5333	0	0	0
8251	1	1	0	0	2	0.428571	410	3.9	0.64	33	0.15	4.0655	23.7267	2	2	0	17	0	0	0
6442	1	1	0	0	2	0.642857	222	3.18	0.99	45	0.29	2.49	23.8235	2	0	0	46.9667	0	0	0
6066	1	1	0	0	1	0.772727	608	0.89	0.71	45	0.2	2.3005	23.8887	2	0	0	54.2	0	0	0
7278	1	0	1	0	1	0.133333	449	6.39	1.18	56	0.29	10.232	24.545	2	1	0	32.4333	0	0	0
7561	1	1	1	1	1	0.846154	555	3.34	1.16	36	0.28	3.8835	25.1051	2	0	0	28	0	0	0
5192	0	0	0	0	2	0	347	3.66	0.97	37	0.21	0.9715	25.3458	1	0	0	69.0667	0	0	0
7831	1	1	0	1	2	0.142857	417	3.24	0.87	27	0.23	2.6165	25.7032	2	2	0	24	0	0	0
5619	1	0	1	0	1	0.333333	707	2.77	0.89	59	0.22	3.0235	25.8128	2	1	0	30	0	0	0
7476	0	1	1	1	2	0	553	1.58	1.14	51	0.27	3.563	25.9266	2	1	0	24	0	0	0
4551	1	0	0	0	1	0.125	488	1.81	0.99	39	0.38	14.499	25.9759	0	2	0	81.8667	0	0	0
6225	1	1	1	0	2	0.266667	407	4.31	0.99	65	0.31	0.8625	26.8804	2	0	0	51	0	0	0
5984	1	1	1	0	1	0.25		2.1	0.91	40	0.21	9.9275	27.195	2	0	0	40	0	0	0
7707	1	0	0	0	2	0.2	297	4.05	1.18	55	0.29	1.627	28.233	2	1	0	25.4333	0	0	0
6739	1	1	1	0	2	0.47619	538	3.05	0.92	36	0.23	1.63	28.6253	2	2	0	41.5333	0	0	0
4707	1	0	1	0	2	0.24	310	3.49	1.07	56	0.38	1.063	28.6347	1	0	0	78.6333	0	0	0
6273	1	1	1	1	2	0.181818	396	3.29	0.94	34	0.3	2.348	29.0303	2	1	0	50	0	0	0
7579	1	0	0	0	1	0.1	208	4.11	0.82	57	0.29	8.664	29.0542	0	1	0	27.3	0	0	0
5534	1	1	1	0	1	0.315789	460	2.95	1	41	0.2	2.4485	29.1388	2	1	0	36	0	0	0
5600	1	1	1	0	1	0.304348	334	3.75	0.94	59	0.24	2.0515	29.4917	1	1	0	61	0	0	0
6779	0	0	1	0	1	0.8	467	3.15	0.67	39	0.23	3.582	29.551	2	1	0	40.8333	0	0	0
7498	1	0	1	0	2	0.428571	482	6.77	0.77	47	0.23	1.346	29.8651	1	0	0	28.7	0	0	0
7821	1	1	0	0	2	0.782609	452	3.83	0.88	26	0.31	3.3255	30.3241	2	1	0	24.0333	0	0	0
7625	1	1	1	0	1	0.592593	581	3.68	0.8	25	0.22	7.3855	31.7716	2	1	0	26.4	0	0	0
7552	1	0	1	1	1	0.181818	392	3.48	1	56	0.29	0.297	31.7912	1	0	0	28.0667	0	0	0
5920	1	0	0	0	1	0.333333	406	1.98	0.96	66	0.23	4.3	32.1844	1	0	0	33	0	0	0
4937	1	1	0	0	1	0.3125	513	3.3	1.26	41	0.31	5.5455	32.325	2	0	0	73	0	0	0
4963	1	1	0	0	1	0.0952381	258	4.81	0.97	32	0.21	1.237	32.7465	2	2	0	42	0	0	0
5515	1	1	0	0	2	0.470588	390	3.12	1.29	39	0.27	2.9495	33.9494	2	1	0	63.4667	0	0	0
6652	0	0	0	0	1	0	465	6.24	1.16	36	0.32	0.358	34.4607	1	1	0	43.4667	0	0	0
7754	1	1	1	0	1	0.235294	477	2.01	1.35	35	0.39	12.452	34.9074	1	1	0	24.8	0	0	0
5231	0	1	0	1	2	0.68	386	3.24	1.19	54	0.28	1.098	35.1975	2	0	0	36	0	0	0
7342	1	0	1	1	2	0.363636	447	4.91	1.28	51	0.45	3.452	35.6497	2	1	0	31.0333	0	0	0
4723	1	1	0	0	2	0		2.62	1.13	20	0.21	0.654	35.8515	2	0	0	78.2333	0	0	0
5671	1	1	1	0	2	0.285714	464	3.14	1.25	68	0.32	4.359	37.4453	1	0	0	57	0	0	0
6510	1	1	0	0	2	0.416667	461	3.75	0.97	44	0.22	1.07	38.3983	1	0	0	46.0333	0	0	0
7021	1	1	0	1	1	0	573	1.78	0.99	19	0.22	2.454	38.8317	1	1	0	36	0	0	0
6477	1	1	1	0	2	0.45	565	4.13	0.87	41	0.27	0.471	39.2161	1	1	0	46.5	0	0	0
7491	1	0	0	0	1	0	361	3.57	1.24	45	0.33	4.0705	39.6317	0	0	0	24	0	0	0
7322	1	0	1	1	1	0.333333	423	3.02	1.03	43	0.21	2.2055	39.9165	2	1	0	31.3333	0	0	0
5288	1	1	1	1	1	0.315789	525	4.8	0.72	69	0.16	0.4525	40.0197	1	1	0	45	0	0	0
5341	1	1	1	1	1	0.428571	448	3.58	1.16	36	0.27	6.858	40.5321	2	1	0	66.3	0	0	0
5911	0	1	0	0	1	0.444444	518	0.98	1.07	32	0.21	2.4665	40.5998	1	0	0	57.1667	0	0	0
6722	0	0	0	0	2	0	308	1.75	0.81	28	0.26	0.236	40.8831	0	0	0	42	0	0	0
8330	1	1	1	1	2	0.181818	331	1.89	1.04	68	0.3	1.766	41.3484	2	2	0	12	0	0	0
5969	1	1	0	1	2	0.111111	447	4.49	1.11	45	0.27	1.2355	41.6223	1	1	0	55.8333	0	0	0
3807	1	0	1	0	1	0.3	522	2.2	0.85	53	0.23	0.295	41.7531	1	0	0	96	0	0	0
5453	1	1	0	0	1	0.142857	480	3.64	1.05	24	0.31	2.334	41.8503	1	1	0	38	0	0	0
5253	1	1	1	0	1	0.25	466	2.6	0.97	48	0.19	2.427	42.2852	2	0	0	62	0	0	0
5725	1	1	0	1	2	0	212	1.91	0.94	45	0.31	6.762	42.3918	1	1	0	60.3	0	0	0
6219	1	0	1	0	2	0.333333	315	4.23	0.76	44	0.19	0.926	42.6906	1	0	0	51.1	0	0	0
8184	1	1	1	1	1	0.133333	763	5.03	1.06	52	0.37	6.81	43.0207	1	1	0	18.9	0	0	0
8248	1	0	0	0	1	0.0833333	452	3.68	1.3	26	0.24	2.4545	43.193	0	2	0	18.0333	0	0	0
6710	1	1	0	1	2	0.105263	469	5.26	1.23	49	0.24	0.4425	43.621	2	1	0	42.0667	0	0	0
6243	1	1	0	0	1	0.0526316	419	2.73	0.97	32	0.21	3.4655	43.7231	1	0	0	50.5	0	0	0
7535	1	1	1	1	1	0.3	447	3.72	0.91	36	0.25	0.316	43.7239	0	0	0	28.2333	0	0	0
5525	1	1	1	0	1	0.181818	567	1.5	0.83	72	0.17	0.4355	44.0768	0	0	0	63.3	0	0	0
4312	0	1	1	1	2	0.0588235	451	2.26	1.57	60	0.51	0.5985	44.6599	1	1	0	86.3667	0	0	0
6343	1	0	1	1	2	0.25	385	3.75	1.14	65	0.3	0.458	45.0041	1	1	0	48.3	0	0	0
5000	0	1	0	0	2	0.533333	198	3.68	0.92	47	0.18	4.0475	45.1093	2	2	0	29	0	0	0
7099	1	0	0	1	2	0.421053	519	4.06	0.65	41	0.14	1.869	45.2655	0	1	0	35.2333	0	0	0
4308	0	0	1	1	2	0.117647		3.56	1.27	49	0.17	0.4325	45.8279	1	0	0	86	0	0	0
6968	0	0	1	1	2	0.666667	474	2.98	1.09	56	0.14	0.767	46.4202	1	0	0	36	0	0	0
6205	1	1	0	1	2	0.25	336	1.96	0.69	29	0.14	6.012	46.5734	2	1	0	51.1667	0	0	0
7889	1	0	1	1	2	0.7	241	1.56	0.82	29	0.23	1.3955	46.5734	2	1	0	23.3333	0	0	0
7555	1	1	1	1	2	0.761905	484	4.44	0.95	41	0.27	2.6785	46.5928	2	0	0	26	0	0	0
7500	1	0	0	1	1	0.25	292	2.29	1.01	65	0.24	0.1675	46.7102	1	1	0	28.7	0	0	0
5841	1	1	0	0	2	0	536	2.77	0.89	55	0.2	5.151	47.248	1	0	0	54	0	0	0
6789	1	1	0	1	1	0.125	584	6.61	0.77	30	0.27	1.9295	47.2823	1	1	0	40.6	0	0	0
4366	1	0	0	0	2	0.0909091	334	4.12	1.3	38	0.38	1.3965	47.5851	1	1	0	77	0	0	0
7028	1	1	0	1	2	0.416667	333	3.88	0.9	40	0.31	1.442	47.8528	2	0	0	36.2	0	0	0
7962	1	1	0	1	2	0.125	288	2.27	1.09	50	0.28	8.244	48.937	0	2	0	22.4	0	0	0
7621	0	1	1	1	2	0.722222	495	3.83	1.45	34	0.51	3.2015	48.9412	2	0	0	26.6667	0	0	0
5067	1	1	0	1	1	0.166667	402	2.17	0.76	43	0.26	3.3135	49.2187	1	0	0	55	0	0	0
6845	1	1	0	0	2	0.2	265	2.23	1	27	0.18	0.6195	49.9434	2	1	0	39.4333	0	0	0
6715	1	1	0	0	2	0.625	517	4.25	0.74	47	0.23	0.3625	49.9792	1	0	0	42.0667	0	0	0
6247	1	1	0	0	1	0.142857		2.85	0.7	55	0.18	2.429	50.1094	1	1	0	50.4667	0	0	0
6781	1	1	0	1	2	0.428571	546	2.39	1.07	26	0.25	3.4265	50.2954	1	1	0	40.6667	0	0	0
6594	1	1	0	1	1	0.117647	618	2.36	1.23	34	0.26	3.2915	50.3665	2	0	0	45	0	0	0
5923	1	1	1	1	1	0.307692	461	3.09	1.38	34	0.21	2.6195	50.7674	1	1	0	56.2	0	0	0
7941	1	1	1	0	1	0.6	563	4.72	1.25	35	0.34	1.1215	50.8159	1	0	0	22.7	0	0	0
6834	0	1	1	1	1	0.411765	286	3.72	1.17	58	0.32	0.899	50.8676	2	0	0	37	0	0	0
5034	1	1	1	1	1	0.142857	352	4.54	1.31	58	0.33	3.3155	51.3375	0	1	0	72	0	0	0
5682	1	1	0	0	2	0.181818	282	2.83	1.06	32	0.33	4.1425	51.6408	1	1	0	60.9	0	0	0
6750	1	1	1	1	2	0.333333	493	2.29	0.83	40	0.22	0.7655	51.942	1	0	0	36	0	0	0
4952	1	1	0	0	2	0.545455	322	2.64	0.89	54	0.19	1.294	51.9982	1	2	0	72.8667	0	0	0
6195	1	1	0	0	2	0.166667	432	4.13	0.82	47	0.25	2.377	52.2051	1	0	0	24	0	0	0
4381	1	0	0	0	1	0.235294	319	3.67	1.15	58	0.25	1.5825	52.3013	0	0	0	84.9667	0	0	0
7585	1	0	1	1	1	0.285714	524	3.02	1.03	42	0.24	2.5545	52.5559	0	1	0	27.1	0	0	0
4100	1	1	1	1	2	0.4375	416	1.81	0.87	35	0.19	0.296	52.6794	1	0	0	91.4333	0	0	0
7882	1	1	1	0	2	0.555556	347	4.96	1.36	47	0.33	7.873	52.7901	1	1	0	23.4	0	0	0
5345	1	0	1	1	1	0.285714	404	4.85	1.12	46	0.22	2.636	52.909	1	0	0	36	0	0	0
8286	1	0	1	0	2	0.222222	338	5.33	1.06	53	0.32	0.97	52.9741	1	1	0	17.5667	0	0	0
4848	1	1	1	1	1	0.117647	339	3.3	0.94	56	0.25	2.657	53.0413	1	1	0	12	0	0	0
5349	1	1	0	0	1	0.636364	457	1.91	0.74	52	0.22	0.941	53.0574	2	1	0	66.3	0	0	0
5713	1	0	0	0	2	0.1	491	2.08	1.07	61	0.17	0.312	53.153	0	0	0	60.5	0	0	0
6946	1	0	1	1	2	0.6	352	2.36	0.8	35	0.18	0.6175	53.2337	2	1	0	37.5667	0	0	0
3677	1	0	1	1	1	0.0909091	413	5.15	1.07	55	0.25	0.3805	53.4152	0	1	0	96	0	0	0
7935	1	1	1	1	2	0.444444	433	5.28	0.73	34	0.21	0.2955	53.609	1	0	0	22.8667	0	0	0
6396	1	1	1	1	2	0.6	350	3.71	0.97	40	0.23	2.4355	53.644	2	0	0	47.6667	0	0	0
5305	1	0	0	1	1	0.3	442	5.29	0.68	53	0.25	1.132	53.6675	1	1	0	66.9667	0	0	0
6610	1	1	1	1	1	0.538462	675	2.55	0.81	27	0.19	2.436	53.7534	2	1	0	44.1	0	0	0
7815	1	0	1	1	2	0.333333	394	5.61	1.08	29	0.33	2.7635	53.8232	0	1	0	24	0	0	0
6338	1	1	1	1	2	0.1875	329	2.23	1.13	59	0.28	4.6505	53.9051	1	0	0	48.7667	0	0	0
6831	1	1	1	1	1	0.0714286	446	2.72	0.66	51	0.28	2.6805	53.925	1	2	0	40	0	0	0
6116	1	1	1	1	1	0.583333	584	5.26	0.93	23	0.26	2.7805	53.9858	2	0	0	53.1667	0	0	0
6067	1	1	1	1	1	0.166667	443	4.04	0.87	38	0.24	1.359	54.0536	1	0	0	54.2	0	0	0
6216	1	0	1	0	1	0	281	1.62	0.8	48	0.46	3.2425	54.0737	1	0	0	51.1	0	0	0
8220	1	1	0	1	2	0.222222	421	3.34	1.03	51	0.23	0.3025	54.3548	1	0	0	18.2667	0	0	0
6175	1	0	0	1	1	0.0689655	341	2.7	1.2	43	0.29	0.8035	54.5165	0	1	0	51.8667	0	0	0
6182	1	1	1	1	1	0.272727	322	2.1	1.07	42	0.29	10.145	54.9008	2	0	0	51.8	0	0	0
7273	1	0	1	1	1	0.375	759	5.32	1.42	37	0.32	0.6325	54.9051	1	0	0	32.4333	0	0	0
7221	1	1	1	1	1	0.1875	347	2.07	1.09	33	0.27	0.2925	55.0406	0	0	0	33.4333	0	0	0
4715	1	0	1	0	2	0.111111	473	2.53	1.02	56	0.25	2.8945	55.0531	1	1	0	68	0	0	0
7630	0	0	0	1	2	0.692308	342	3.52	1.04	30	0.28	0.813	55.1367	2	1	0	26.4333	0	0	0
5064	1	1	0	0	1	0.1875	466	3.19	1	41	0.23	1.5365	55.2879	1	1	0	71.2333	0	0	0
5862	1	0	1	1	1	0.0833333	350	3.22	1	58	0.25	1.181	55.4013	0	1	0	57.7	0	0	0
7208	1	1	1	1	1	0.047619	469	5.4	1.39	68	0.44	0.2565	55.4343	1	1	0	33.6667	0	0	0
6658	1	1	1	0	1	0.142857	342	2.15	0.79	51	0.21	6.03	56.5227	1	1	0	43.2	0	0	0
6809	0	0	0	0	2	0.241379	460	2.94	0.98	63	0.29	5.0225	56.5267	0	0	0	39.9	0	0	0
8275	1	1	1	1	1	0.153846	307	1.59	0.8	61	0.35	3.9475	57.0372	2	1	0	17.7333	0	0	0
7704	1	1	0	1	1	0.4	374	3.93	0.97	57	0.28	0.274	58.0671	0	0	0	25.4333	0	0	0
6526	0	1	1	1	2	0.428571	415	4.23	1.07	42	0.23	0.7865	58.5892	1	0	0	45.7	0	0	0
6786	1	1	1	1	1	0.333333	444	4.62	0.93	47	0.23	8.353	58.6961	2	1	0	40.6667	0	0	0
5639	1	0	1	1	1	0.105263	360	2.26	0.96	44	0.22	3.452	58.8068	2	1	0	48	0	0	0
7455	1	1	1	1	2	0.736842	298	4.09	1.26	33	0.31	2.539	58.9043	2	0	0	29.4667	0	0	0
5511	1	0	0	1	1	0.142857	356	4.79	0.81	41	0.23	0.608	58.9353	1	1	0	63.4667	0	0	0
7071	1	1	1	1	1	0.285714	414	4.05	0.67	37	0.23	2.1695	58.9532	1	1	0	35.5333	0	0	0
5696	1	0	0	1	1	0.333333	557	6.95	1.28	59	0.31	1.16	59.0521	1	1	0	60.7	0	0	0
8294	1	1	0	1	1	0.3	508	4.6	0.97	42	0.28	2.26	59.0759	1	0	0	17.5	0	0	0
6324	1	1	0	0	1	0.2	475	7.34	1.65	25	0.3	1.7375	59.2222	0	1	0	49	0	0	0
3935	1	0	1	0	2	0.210526	463	5.39	1.04	49	0.24	1.149	59.2725	1	1	0	94.7667	0	0	0
5752	1	1	1	1	1	0	526	2.52	1.13	42	0.3	4.6285	59.6388	1	0	0	59.6	0	0	0
7528	1	1	0	1	2	0.352941	488	2.5	0.88	28	0.19	2.6185	59.6592	1	1	0	28.3	0	0	0
5216	1	0	0	1	1	0	442	2.07	0.99	54	0.26	2.48	59.9119	1	1	0	68.4333	0	0	0
7629	1	0	1	1	1	0	380	1.88	0.91	74	0.18	8.1985	59.9495	1	0	0	26.4	0	0	0
6797	1	1	1	1	1	0.333333	529	2.48	0.81	33	0.24	0.3555	60.0825	1	0	0	39.9667	0	0	0
7985	1	1	0	1	1	0.111111	656	4.12	0.69	49	0.14	3.8965	60.1984	0	1	0	22	0	0	0
4576	0	0	0	1	1	0.0833333	561	4.15	1.27	21	0.14	1.9055	60.3916	1	1	0	72	0	0	0
5890	1	0	1	1	2	0.111111	429	2.33	1.04	63	0.23	0.613	60.4324	0	0	0	57.4	0	0	0
7556	1	1	1	1	1	0.285714	439	3.17	1.21	39	0.25	0.3975	60.9089	1	0	0	28	0	0	0
7714	1	1	1	1	1	0.304348	504	3.36	1.01	51	0.18	0.987	61.1879	1	0	0	25.2667	0	0	0
7786	1	0	1	1	1	0.625	462	4.23	0.81	51	0.21	1.6105	61.1879	2	1	0	24.5	0	0	0
4570	1	1	0	0	2	0.352941	452	2.98	0.85	39	0.16	2.2755	61.2869	1	1	0	45	0	0	0
7968	1	1	1	1	2	0.153846	432	5.89	1.3	60	0.29	1.792	61.7195	0	1	0	22.4	0	0	0
7469	1	1	1	1	1	0.625	478	1.5	0.86	57	0.22	2.3585	61.8151	1	0	0	29.2333	0	0	0
6894	1	1	1	1	1	0.428571	404	2.64	0.77	45	0.25	4.162	61.9138	1	1	0	38.5667	0	0	0
5991	1	1	0	1	1	0.419355	432	3.24	0.63	31	0.19	2.6415	62.059	1	0	0	55.5	0	0	0
6837	1	1	1	0	1	0.166667	314	4.65	1.38	61	0.29	1.9625	62.0897	0	0	0	39.6667	0	0	0
3714	1	1	1	1	1	0.166667	350	4.23	0.94	32	0.24	0.905	62.1982	1	0	0	70	0	0	0
8278	1	1	1	1	2	0.714286	357		0.77	35	0.21	0.13	62.2796	1	0	0	17	0	0	0
5283	1	1	1	1	2	0.1	442	5.58	1.18	51	0.27	1.053	62.3073	1	0	0	67.2333	0	0	0
8205	1	1	1	1	2	0.263158	279	6.46	0.88	49	0.26	1.4735	62.3683	0	0	0	18.5	0	0	0
4161	1	0	1	1	2	0.545455	308	3.43	1.13	70	0.27	1.029	62.6604	1	0	0	90.1	0	0	0
7062	1	1	1	1	1	0.307692	476	2.77	1	49	0.26	1.6575	62.6954	1	0	0	35.7	0	0	0
7428	1	1	0	1	2	0.625	435	2.02	0.78	24	0.23	2.0275	62.7486	2	0	0	29.9333	0	0	0
6746	0	0	0	1	2	0.277778	283	4.7	0.93	48	0.25	0.1725	62.808	1	0	0	41.5	0	0	0
5120	1	1	1	0	1	0.533333	461	4.72	1.23	56	0.27	2.356	62.9234	2	1	0	60	0	0	0
7644	1	1	1	1	2	0.35	545	5.15	1.28	33	0.28	1.702	63.1608	1	1	0	26.3667	0	0	0
4071	1	1	0	1	1	0.222222	422	3.78	0.8	35	0.23	0.771	63.2463	1	0	0	91.9667	0	0	0
4358	0	0	1	1	1	0.4375	402	4.28	1.23	28	0.32	0.7025	63.3807	1	2	0	72	0	0	0
5981	0	1	0	0	2	0.0833333	396	3.13	0.99	58	0.23	0.822	63.4636	2	1	0	55.7667	0	0	0
8262	1	1	1	1	1	0.0555556	267	4.6	0.98	61	0.23	1.1345	63.4825	1	0	0	17.9667	0	0	0
7761	1	0	1	1	2	0.285714	458	5.2	0.95	37	0.3	0.062	63.6908	0	0	0	24.8	0	0	0
6452	1	1	1	1	1	0.444444	635	2	1.11	27	0.41	0.5615	63.8275	1	0	0	46.9	0	0	0
7539	1	1	0	1	1	0.205882	683	1.82	0.93	42	0.28	2.784	63.8701	1	1	0	28.2333	0	0	0
7664	1	1	0	1	2	0.272727	249	2.83	0.93	57	0.17	2.8735	63.9109	0	0	0	26	0	0	0
4132	0	0	1	1	1	0.681818	463	2.28	1.38	43	0.25	1.128	64.0679	1	0	0	90.8	0	0	0
5828	0	1	1	1	1	0.272727	565	3.29	1.24	29	0.3	2.3605	64.1186	2	0	0	58.3	0	0	0
3576	1	0	1	1	1	0.454545	183	3.04	1.72	45	0.34	1.78	64.482	1	1	0	96	0	0	0
5262	1	1	0	0	2	0.357143	405	3.83	1	35	0.23	0.911	64.5919	0	1	0	67.6667	0	0	0
5867	1	1	0	0	2	0.214286	435	1.72	0.73	29	0.22	2.692	64.9607	2	0	0	57.7	0	0	0
6180	1	1	0	1	2	0.25	501	3.25	1.03	34	0.24	0.7105	65.0472	2	0	0	51.8	0	0	0
7485	1	1	1	1	1	0.428571	417	4.2	0.82	47	0.13	0.873	65.6109	2	1	0	28.9333	0	0	0
7560	1	1	1	1	1	0.473684	591	3.45	1.13	31	0.34	2.205	65.6783	1	0	0	28	0	0	0
5475	1	0	1	1	1	0.1	251	1.33	1.07	42	0.23	0.5475	65.8553	0	0	0	64	0	0	0
7878	1	1	0	1	2	0.272727	452	2.41	0.96	27	0.35	0.4465	65.8798	1	1	0	23.4	0	0	0
4683	1	0	0	1	1	0.166667	565	1.98	0.77	25	0.18	0.6985	65.9458	0	0	0	60	0	0	0
3547	1	0	1	1	1	0	411	2.04	0.67	20	0.19	0.974	66.4309	1	2	0	96	0	0	0
8279	1	1	1	0	2	0.47619	371	2.55	0.79	40	0.21	2.999	66.4387	1	0	0	18	0	0	0
8079	1	1	0	1	2	0.233333	317	3.31	0.98	49	0.24	0.3855	66.6777	0	0	0	20.7667	0	0	0
7569	1	1	1	1	1	0.571429	429	4.03	0.83	37	0.14	1.632	66.8259	2	0	0	27.8333	0	0	0
5531	1	1	0	1	2	0.272727	348	2.46	0.69	39	0.15	0.676	66.907	0	0	0	63.2333	0	0	0
8010	1	1	1	1	1	0.0555556	340	2.3	1.01	56	0.16	5.816	67.2546	1	0	0	21.7667	0	0	0
8163	1	0	1	1	1	0.428571	595	2.18	1.16	33	0.37	1.253	67.3592	1	0	0	19.6667	0	0	0
4376	1	0	1	1	1	0.2	439	3.66	1.13	59	0.26	3.204	67.3863	1	2	0	85.1333	0	0	0
5383	1	1	0	1	1	0.434783	454	2.62	1.19	35	0.41	2.001	67.7714	1	1	0	65.8	0	0	0
5602	1	1	0	1	1	0	431	2.4	0.9	33	0.14	1.062	68.0384	0	0	0	62.1333	0	0	0
7386	1	1	1	0	1	0.5	458	1.97	1.35	33	0.39	3.184	68.0384	1	0	0	18	0	0	0
5746	1	1	1	0	1	0.357143	409	2.28	0.92	27	0.19	1.2795	68.209	1	0	0	18	0	0	0
4926	1	1	1	0	1	0.125	385	3.18	1.18	34	0.23	4.5955	68.2492	1	1	0	73.3333	0	0	0
6284	0	1	0	1	2	0.315789	294	1.88	0.73	38	0.15	0.1595	68.2651	0	1	0	50	0	0	0
8292	1	0	1	1	1	0	424	5.74	0.82	38	0.19	1.986	68.4386	0	0	0	17.5	0	0	0
7348	1	0	1	1	2	0.1875	277	2.99	1.02	57	0.29	0.9625	68.652	0	1	0	31.0333	0	0	0
8096	1	0	0	0	2	0.166667	399	6.54	0.96	77	0.48	3.1115	68.6565	0	1	0	16	0	0	0
5436	1	1	1	1	1	0.333333	506	0.93	0.94	36	0.14	12.9355	68.6903	1	0	0	16	0	0	0
3916	1	0	0	1	2	0.466667	497	2.95	0.88	31	0.27	1.499	68.9772	1	1	0	48	0	0	0
6516	1	1	0	1	1	0.47619	610	2.35	0.69	26	0.19	1.4115	69.3656	1	1	0	46	0	0	0
7459	1	0	1	1	2	0.4	356	4.09	1.47	51	0.29	0.9565	69.5512	2	1	0	29.4667	0	0	0
7517	1	0	1	0	1	0.333333	384	2.11	0.89	50	0.21	0.0125	70.1498	0	0	0	28.4667	0	0	0
4539	1	1	0	0	1	0.285714	436	5.61	0.92	30	0.29	1.184	70.194	0	1	0	81.9333	0	0	0
5433	1	1	1	0	2	0.2	406	5.58	1.04	32	0.18	0.241	70.2792	1	1	0	60	0	0	0
6827	0	0	1	1	1	0	478	3.26	1.26	34	0.36	0.9585	70.3888	0	0	0	40	0	0	0
6361	1	0	1	1	2	0.2	394	4.18	1.21	49	0.31	0.4925	70.5353	1	0	0	48.3	0	0	0
7171	1	0	1	1	1	0.375	451	4.04	1.08	25	0.3	0.504	70.5474	0	0	0	34.1333	0	0	0
4699	1	0	1	1	2	0.125	576	4.85	1.23	53	0.21	0.04	70.6083	1	0	0	78.8667	0	0	0
7081	1	0	1	1	1	0.222222	456	3.33	1.24	35	0.29	2.6435	70.6316	0	1	0	35.4667	0	0	0
5786	1	1	0	1	1	0.230769	395	3.76	1.18	22	0.22	3.498	70.6473	2	1	0	22	0	0	0
6926	1	1	0	1	1	0.333333	428	2.61	1	22	0.21	3.629	70.6473	1	0	0	37.8667	0	0	0
3875	1	0	1	1	2	0.181818	449	3.01	0.64	46	0.21	0.892	71.0141	0	0	0	95.7	0	0	0
7247	1	1	1	1	1	0.125	520	5.13	1.39	45	0.39	2.905	71.0339	0	1	0	33	0	0	0
5178	0	1	0	1	1	0	504	3.97	0.89	28	0.42	1.092	71.1872	0	2	0	69.1333	0	0	0
7647	1	1	1	1	2	0.666667	316	5.45	1.09	32	0.23	1.4975	71.2038	2	1	0	26.2	0	0	0
3626	1	0	1	1	1	0	411	2.39	1.22	46	0.36	2.612	71.3345	1	2	0	79	0	0	0
4295	1	0	1	0	1	0.227273	492	5.46	1.13	38	0.32	2.7	71.4046	1	0	0	86.7667	0	0	0
4913	1	1	0	1	1	0.166667	388	3.54	1.04	19	0.19	5.1155	71.4547	0	1	0	73.5	0	0	0
7527	1	1	0	0	1	0.166667	603	3.5	1.22	23	0.29	2.2725	71.5456	0	1	0	28.3	0	0	0
7844	1	1	0	1	1	0.285714	414	3.24	1.12	33	0.21	1.105	71.6309	0	1	0	24	0	0	0
3764	1	0	0	0	1	0.0526316	510	4.78	1.25	27	0.26	4.043	71.689	0	2	0	48	0	0	0
3743	1	1	0	1	2	0.714286	321	6.33	1.01	27	0.18	0.894	71.8563	1	0	0	58	0	0	0
8064	1	1	0	1	2	0.333333	401	1.9	0.64	25	0.24	0.638	71.9466	1	0	0	21	0	0	0
5195	1	0	0	0	1	0.352941	458	4.96	1.28	29	0.42	0.958	72.1524	1	1	0	68.9	0	0	0
5874	1	0	0	0	1	0.136364	505	2.74	0.88	41	0.23	1.2605	72.2486	1	1	0	57.6333	0	0	0
6717	1	1	0	1	1	0.5	364	3.75	1.26	44	0.38	5.431	72.3438	1	0	0	42	0	0	0
4138	1	0	1	1	2	0.4	225	7.58	0.92	67	0.22	4.327	72.4512	0	0	0	48	0	0	0
5514	1	0	0	1	1	0.0555556	443	1.86	1.16	47	0.4	1.9845	72.4696	0	0	0	63.4667	0	0	0
3820	1	0	1	1	2	0.333333	354	3.64	1.14	41	0.24	3.518	72.5199	0	0	0	78	0	0	0
5562	0	1	0	1	1	0	648	4.32	1.46	37	0.33	1.69	72.6919	0	1	0	62.6667	0	0	0
5594	1	0	0	1	1	0.1	510	4.04	0.87	32	0.17	0.6895	72.9016	0	0	0	62.3	0	0	0
7481	0	1	1	1	1	0.190476	389	4.15	0.99	44	0.29	0.416	73.1697	1	1	0	28.9333	0	0	0
4914	1	1	1	1	2	0.1		5.77	1.11	61	0.28	1.1145	73.1724	1	0	0	73.5	0	0	0
7199	1	1	1	1	1	0.0909091		2.28	1.09	43	0.2	1.269	73.6855	1	1	0	33.6667	0	0	0
7858	1	0	1	1	1	0.0666667	455	3.95	1.49	35	0.41	0.2995	73.7203	0	1	0	23.6333	0	0	0
5741	1	0	1	1	1	0	289	6.3	0.8	49	0.14	2.5615	74.0073	1	0	0	60	0	0	0
7069	1	0	0	1	1	0.1	413	3.44	0.88	39	0.11	0.868	74.0919	0	1	0	35.7	0	0	0
5563	1	1	0	1	2	0	319	2.52	1.08	46	0.3	3.115	74.1671	1	0	0	62.7	0	0	0
4845	0	1	0	0	1	0.777778	536	2.78	1.14	28	0.24	4.1575	74.1915	2	0	0	74.9	0	0	0
6400	0	0	1	1	2	0.214286	238	3.39	0.87	48	0.18	0.4735	74.2254	1	1	0	48	0	0	0
6031	1	0	0	1	1	0.0769231	428	2.59	0.82	40	0.13	1.662	74.4053	1	2	0	54.6	0	0	0
7979	1	1	0	1	1	0.307692	453	2.5	0.98	26	0.19	4.0675	74.4577	1	1	0	24	0	0	0
6616	1	0	0	1	1	0.0952381	447	5.27	1.12	31	0.29	4.484	75.0034	0	2	0	43.9333	0	0	0
4377	1	0	0	0	1	0.307692	475	2.67	1.09	22	0.25	5.956	75.0131	2	1	0	85.1333	0	0	0
6014	1	1	0	1	2	0.25	434	4.72	1.17	38	0.18	1.3275	75.1192	1	0	0	55.0667	0	0	0
4418	0	0	0	0	2	0	269	3.32	0.68	40	0.16	0.566	75.1386	0	0	0	84.2	0	0	0
6015	1	1	1	0	2	0.363636	325	4.42	1.01	46	0.14	1.0195	75.2755	1	0	0	55.0667	0	0	0
5583	1	0	0	0	2	0	277	3.2	1.09	33	0.21	2.246	75.6473	1	1	0	62.3	0	0	0
5999	1	1	0	1	2	0.310345		1.56	1.03	33	0.21	3.9315	75.6473	1	0	0	24	0	0	0
8009	1	1	1	1	2	0.111111	443	3.95	1.12	56	0.45	4.3975	75.7881	1	0	0	21.7667	0	0	0
4959	1	1	1	0	2	0.142857	112	2.65	1.16	58	0.24	3.8475	75.9371	1	1	0	73	0	0	0
5143	1	0	0	1	2	0.444444	249	3.05	1.03	51	0.32	0.9145	76.0705	0	1	0	70	0	0	0
6796	1	1	0	1	1	0.2	503	3.04	1	40	0.22	0.3875	76.1222	0	0	0	40.4667	0	0	0
7696	1	1	1	1	1	0.105263	431	3.18	1.02	40	0.27	3.8605	76.1222	1	2	0	25.5	0	0	0
6408	1	1	0	1	2	0.25	358	3.39	1.25	44	0.31	2.587	76.3406	1	2	0	47.4333	0	0	0
8281	1	1	1	1	2	0	400	6.1	1.7	69	0.3	1.405	76.4049	0	0	0	16	0	0	0
6017	1	1	1	1	1	0.25	482	3.01	1.18	41	0.32	1.182	76.4689	2	0	0	54.9	0	0	0
5724	1	1	1	1	2	0.375	370	3.25	1.44	57	0.29	3.2135	76.4724	1	0	0	60.2667	0	0	0
7942	1	1	0	1	1	0.5	560	3.1	1.09	36	0.23	0.736	76.5257	0	0	0	22.7	0	0	0
7088	1	1	1	1	1	0	447	3.67	1.16	44	0.3	2.4705	76.6529	0	2	0	35	0	0	0
6824	1	0	1	1	2	0.176471	302	7.9	1.09	66	0.23	0.5225	76.7054	0	0	0	40	0	0	0
6308	1	1	1	1	2	0	426	3.5	0.66	33	0.15	0.319	76.712	0	0	0	49	0	0	0
5460	0	1	0	1	2	0.125	377	2.71	1.26	30	0.13	0.553	77.2584	0	0	0	64	0	0	0
4407	0	1	0	0	1	0.277778	371	4.61	1.11	36	0.37	3.52	77.3993	2	1	0	84.2667	0	0	0
4580	1	1	0	0	2	0.230769	200	2.52	0.93	44	0.27	6.45	77.4958	1	1	0	81.2667	0	0	0
6283	0	0	1	0	1	0.375	278	4.74	1.01	44	0.24	0.2885	77.5714	1	0	0	50	0	0	0
5630	0	0	0	0	2	0	345	4.01	0.82	33	0.22	12.9995	77.8045	0	0	0	61.4333	0	0	0
7343	1	1	0	1	2	0.1	295	3.6	1.04	35	0.46	0.5745	77.8246	0	0	0	28	0	0	0
7470	1	1	1	1	2	0.2	397	4.31	1	35	0.32	0.537	77.8246	0	0	0	29.2	0	0	0
8087	1	1	0	1	2	0.227273	442	1.95	1.05	35	0.21	0.413	77.8246	0	0	0	21	0	0	0
7176	1	1	0	1	2	0.0909091	409	2.82	1.18	25	0.45	3.9495	77.8512	0	0	0	34.0667	0	0	0
6239	1	0	0	1	2	0	245	4.54	0.97	28	0.25	2.557	78.3514	1	1	0	50.7	0	0	0
6757	1	1	0	1	1	0.4	412	4.28	1.03	31	0.21	2.625	78.3748	1	0	0	41.1333	0	0	0
6871	1	0	0	1	1	0.15	370	2.23	1	31	0.31	1.849	78.3748	1	2	0	39	0	0	0
6815	1	0	0	1	1	0.0909091	294	3.75	0.99	51	0.15	3.9795	78.5244	0	2	0	40	0	0	0
5002	1	1	0	1	2	0.0909091	262	5.42	1.22	41	0.19	2.0555	79.1462	0	1	0	72.1667	0	0	0
5463	0	0	0	1	1	0.0909091	377	3.87	0.93	28	0.22	0.65	79.157	0	0	0	64	0	0	0
4181	0	0	0	1	1	0.416667	554	3.01	0.88	36	0.21	0.321	79.2025	1	1	0	89.5667	0	0	0
8317	1	1	0	1	2	0.142857	384	4.8	0.57	43	0.23	1.2825	79.238	0	1	0	17.2667	0	0	0
6413	1	0	1	1	1	0.2	550	3.35	1.37	20	0.26	2.128	79.3133	0	0	0	47.3667	0	0	0
7666	1	1	0	1	1	0.0344828	409	4.3	1.12	42	0.32	1.4185	79.621	0	1	0	25.9667	0	0	0
4837	1	1	0	1	1	0.4	540	2.53	1.05	30	0.26	2.383	79.82	2	1	0	75.1333	0	0	0
8283	1	0	0	1	2	0	295	2.48	1.12	29	0.35	1.7765	80.0217	1	1	0	17.5667	0	0	0
7346	1	0	0	1	1	0	392	3.71	1.11	44	0.28	1.945	80.4514	0	2	0	31.0333	0	0	0
6415	1	1	1	0	2	0.454545	228	2.14	0.86	26	0.2	6.1515	80.5784	2	0	0	47.3667	0	0	0
7175	1	0	0	0	2	1	280	1.99	0.77	24	0.25	0.8395	80.5842	2	0	0	34.1	0	0	0
6688	1	0	0	1	2	0.0555556	263	2.56	0.95	22	0.3	1.299	80.6029	1	2	0	42.5	0	0	0
5881	1	1	0	1	2	0.190476		2.44	0.88	34	0.18	0.6765	80.6901	0	0	0	57.6	0	0	0
6574	1	1	0	0	2	0.5	148	2.48	1.16	34	0.27	1.975	80.6901	0	1	0	45.0333	0	0	0
5049	1	0	1	1	1	0.130435	429	1.94	1.49	60	0.28	0.2275	80.7796	1	0	0	15	0	0	0
3894	1	1	1	1	1	0.333333	423	3.68	0.73	43	0.13	0.7835	81.0185	1	0	0	72	0	0	0
8215	0	0	0	1	1	0	392	3.65	0.91	24	0.21	0.336	81.4127	0	0	0	12	0	0	0
3812	1	0	1	1	1	0	354	5.84	1.24	53	0.21	0.384	81.5173	0	2	0	96	0	0	0
5875	1	0	0	1	1	0.115385	501	2.18	0.91	35	0.3	1.0575	81.6555	1	1	0	57.6333	0	0	0
6735	1	0	1	1	2	0.0952381		3.28	0.88	43	0.22	0.955	81.733	0	0	0	41.5	0	0	0
7502	1	1	1	1	2	0	314	4.66	0.98	43	0.23	0.826	81.733	0	1	0	28.7	0	0	0
6326	1	1	0	1	2	0.263158	308	2.22	0.89	28	0.23	1.794	81.7471	0	0	0	49	0	0	0
3924	1	0	1	1	2	0.3	569	3.37	1.3	45	0.29	2.134	81.8765	0	0	0	72	0	0	0
4310	0	0	1	1	1	0.047619	315	2.44	1.05	68	0.28	5.063	81.8944	1	1	0	86.3667	0	0	0
7436	1	0	1	1	1	0.142857	461	2.69	0.92	50	0.3	0.178	82.1723	0	2	0	28	0	0	0
4680	1	0	0	0	2	0	268	3.68	1.01	40	0.24	0.112	82.1816	1	1	0	79.1333	0	0	0
3520	0	0	0	1	1	0	489	3.72	1.07	21	0.18	0.218	82.2336	0	0	0	96	0	0	0
5278	1	1	0	1	2	0.529412	338	3	0.79	21	0.2	1.0665	82.3005	1	1	0	67.2333	0	0	0
3821	0	0	0	0	1	0.416667	409	2.74	1.4	39	0.28	0.362	82.3108	0	0	0	96	0	0	0
5884	1	1	0	1	1	0	560	2.41	0.8	27	0.19	4.8645	82.4506	1	0	0	48	0	0	0
5070	1	1	0	0	2	0.173913	263	4.21	1.23	44	0.16	2.288	82.4537	0	2	0	71.1667	0	0	0
6052	1	0	0	0	2	0.125	270	2.91	0.87	48	0.18	1.123	82.796	0	1	0	54.4333	0	0	0
7299	1	0	0	0	2	0.25	363	3.73	1.24	32	0.32	4.433	83.0547	1	1	0	31.6	0	0	0
6411	1	1	1	1	2	0.216667	206	4.3	0.8	45	0.14	1.18	83.1982	0	1	0	47.4333	0	0	0
5089	1	1	1	1	1	0.5	511	3.89	0.95	22	0.19	1.506	83.4898	1	1	0	70	0	0	0
7214	1	0	1	1	2	0.285714	418	2.03	1.22	27	0.25	1.4535	83.524	0	0	0	33.6	0	0	0
5829	1	0	1	1	1	0.125	501	3.68	0.85	35	0.2	0.9765	83.634	0	0	0	58.3333	0	0	0
4274	0	0	0	0	2	0.0416667		3.31	1.64	56	0.29	0.17	83.7107	0	0	0	87	0	0	0
5359	0	0	0	1	2	0.130435	232	4.12	0.93	33	0.24	0.6865	83.7213	0	1	0	66.0667	0	0	0
5824	1	1	0	1	1	0.2	691	2.3	0.92	28	0.28	3.638	83.7808	2	1	0	58.4	0	0	0
6204	1	1	0	1	1	0.272727	560	2.11	1.04	33	0.19	2.5075	83.803	1	0	0	51	0	0	0
3528	0	0	1	0	2	0.363636	288	3.43	0.51	46	0.37	0.378	83.9675	1	0	0	53	0	0	0
5189	0	1	0	0	2	0	346	2.37	0.48	24	0.15	17.1265	84.0766	1	2	0	69.0667	0	0	0
5473	1	0	1	1	1	0.307692	371	4.54	1.04	43	0.28	1.235	84.1219	1	0	0	53	0	0	0
4209	1	0	1	1	1	0.545455	309	2.65	0.85	58	0.18	0.583	84.2048	1	0	0	89.1	0	0	0
6386	1	1	0	1	1	0.380952	441	4.71	1.09	54	0.32	0.786	84.257	0	0	0	47.8333	0	0	0
7546	1	1	0	1	2	0.0833333	289	3.54	1.11	36	0.16	0.901	84.5235	0	0	0	28.2	0	0	0
7590	1	0	0	1	1	0.388889	408	4.46	1.18	53	0.22	1.6405	84.851	0	0	0	27.1333	0	0	0
5157	1	1	0	1	1	0.12	367	3.68	1.05	49	0.14	1.9945	84.9554	0	1	0	69.6	0	0	0
5158	1	1	1	1	1	0.428571	457	1.08	0.82	38	0.24	0.2035	84.9618	1	0	0	69.6	0	0	0
7409	0	1	1	1	2	0	284	2.32	0.92	64	0.19	1.708	84.9709	1	1	0	30.1667	0	0	0
7224	1	1	0	1	1	0.466667	354	4.56	1.02	29	0.19	2.3835	85.1706	1	1	0	33.4333	0	0	0
3813	1	0	1	1	2	0.125	364	5.65	0.96	61	0.27	1.044	85.2171	0	0	0	96	0	0	0
8284	0	0	0	0	2	0.0526316	258	4.64	1.2	61	0.26	1.3775	85.2171	0	0	0	12	0	0	0
4779	1	1	1	1	2	0.125	248	1.75	0.64	48	0.13	2.4715	85.5846	0	0	0	76.5333	0	0	0
7463	1	0	0	0	1	0.285714	301	4.86	0.9	45	0.19	0.731	86.2295	0	0	0	29	0	0	0
5855	0	0	0	0	2	0	315	4.24	1.74	42	0.31	8.826	86.3603	0	0	0	57.9333	0	0	0
6473	1	0	1	1	2	0.125	387	3.24	1.32	49	0.3	2.065	86.4348	1	1	0	46.5	0	0	0
4843	1	1	1	0	2	0.0285714	206	1.55	0.8	35	0.25	13.7085	86.4576	1	0	0	43	0	0	0
5759	0	0	1	0	1	0.0952381	405	2.29	1.37	54	0.25	12.5075	86.6044	0	0	0	59.5667	0	0	0
7280	1	0	1	0	1	0.214286	350	1.41	0.95	52	0.23	0.983	86.6244	0	1	0	32.4	0	0	0
3796	1	0	0	0	2	0.1	306	1.77	1.09	48	0.24	1.077	87.0441	0	1	0	96	0	0	0
7464	1	1	0	1	2	0.0666667	328	2.21	0.71	36	0.26	0.311	87.22	0	1	0	29.4	0	0	0
6859	1	1	0	1	1	0.181818	620	2.71	1.1	36	0.27	1.3	87.2501	0	1	0	33	0	0	0
4354	0	1	0	1	2	0.111111	391	2.73	1.03	27	0.22	2.1185	87.3254	0	0	0	85.4333	0	0	0
7605	1	1	1	1	2	0.615385	425	2.55	1.41	27	0.38	8.6495	87.3254	2	1	0	26.9	0	0	0
5114	1	0	0	1	2	0	330	2.04	1.01	38	0.28	4.7165	87.3915	0	2	0	22	0	0	0
5869	1	1	0	0	2	0.111111	289	2.95	0.91	40	0.24	0.3755	87.5821	0	1	0	57.6	0	0	0
3919	0	0	0	0	2	0	299		0.86	44	0.18	9.248	88.0235	0	0	0	95	0	0	0
6876	1	1	1	1	1	0.0555556	477	2.98	1.16	38	0.43	0.7725	88.2509	0	0	0	24	0	0	0
5544	1	1	1	1	2	0.333333	221	3.82	0.64	46	0.21	0.7295	88.2756	1	1	0	62.8333	0	0	0
7228	1	0	0	1	1	0.0555556	398	3.4	0.8	29	0.19	1.31	88.3007	0	1	0	33.3667	0	0	0
5561	0	0	1	1	2	0.230769	257	4.57	1.21	48	0.14	1.0355	88.5497	0	0	0	62.6667	0	0	0
5465	1	0	1	1	1	0.133333	385	2.71	1.28	44	0.22	1.039	89.1758	0	1	0	64	0	0	0
5500	0	0	0	1	2	0	287	2.89	0.98	46	0.19	0.077	89.8026	0	0	0	63.5	0	0	0
6011	1	1	1	0	1	0.1	646	3.72	0.87	30	0.19	0.165	89.8731	0	0	0	55.1333	0	0	0
6359	1	1	1	1	1	0.235294		3.65	0.77	37	0.22	1.046	90.0296	1	1	0	48.3	0	0	0
6105	1	1	0	1	2	0	285	3.07	0.76	48	0.17	0.1095	90.1036	0	1	0	53	0	0	0
7698	1	0	0	1	1	0.428571	363	4.09	1.06	33	0.25	0.685	90.2436	1	2	0	25.5	0	0	0
5030	1	1	0	0	2	0.2	370	1.85	1.02	18	0.24	2.009	90.2885	0	1	0	12	0	0	0
7424	1	1	1	1	2	0.461538	243	2.49	0.88	50	0.16	2.562	90.4286	1	0	0	24	0	0	0
3631	0	0	0	1	2	0.222222	222	3.94	0.8	40	0.17	0.1125	90.5319	0	0	0	96	0	0	0
5729	1	1	0	1	1	0	342	2.28	0.83	22	0.11	0.479	90.5353	0	0	0	60.2667	0	0	0
6529	1	1	0	1	1	0.111111	424	4.67	1.05	38	0.32	0.8475	90.5756	0	0	0	45.7333	0	0	0
8076	1	1	1	1	2	0.25	237	4.01	0.87	52	0.25	3.082	90.7786	0	1	0	22	0	0	0
7634	1	1	0	0	2	0	341	4.47	0.93	39	0.26	1.761	91.1701	0	1	0	21	0	0	0
7905	1	1	0	1	2	0.352941	317	3.1	0.61	27	0.07	0.535	91.4554	1	0	0	23.1	0	0	0
4532	0	0	1	1	1	0.047619	538	3.44	1.35	31	0.26	0.484	91.5204	0	1	0	80	0	0	0
7792	1	1	0	1	2	0.0526316	327	1.24	1.17	56	0.23	1.765	91.5572	0	0	0	24.3333	0	0	0
7126	1	0	0	1	2	0	329	5.09	1.15	29	0.18	0.587	91.616	0	1	0	34.8333	0	0	0
6725	1	0	1	1	1	0.117647	406	2.92	1.16	40	0.31	2.538	91.717	1	0	0	41.6	0	0	0
7758	1	0	0	1	1	0.384615	578	3.75	1.01	25	0.18	1.0385	91.9386	1	1	0	24.8	0	0	0
7013	1	0	1	1	2	0	346	2.69	0.91	58	0.21	0.4525	91.9881	0	0	0	36	0	0	0
6212	1	1	0	0	2	0.148148	340	1.34	1.15	33	0.25	4.3945	91.9964	0	2	0	51	0	0	0
4186	0	0	0	1	2	0	201	1.66	0.73	35	0.26	6.3765	92.2175	0	1	0	89.5667	0	0	0
3689	0	0	1	1	1	0.125	311	3.9	0.78	45	0.19	7.622	92.2564	0	2	0	96	0	0	0
6405	1	1	0	1	2	0.142857	279	3.04	0.86	28	0.2	0.8005	92.2618	0	0	0	48	0	0	0
4948	0	0	0	0	1	0	318	3.7	1.54	21	0.34	8.8585	92.277	1	0	0	24	0	0	0
8062	1	1	0	1	1	0.235294	456	1.91	0.83	21	0.2	1.812	92.277	0	1	0	21.0667	0	0	0
8030	1	1	0	1	1	0	304	3.03	0.82	43	0.19	3.1805	92.2778	0	1	0	24	0	0	0
7037	1	1	1	1	2	0.0909091	308	4.28	1.27	60	0.26	3.1325	92.4483	0	0	0	36.2	0	0	0
3567	1	0	1	0	2	0.333333	311	2.98	0.79	21	0.15	1.229	92.4804	2	0	0	50	0	0	0
7395	1	0	0	1	2	0.190476	349	3.21	1	49	0.19	1.2305	92.7119	0	0	0	30.4	0	0	0
4716	0	0	0	1	2	0.0526316	279	2.19	0.87	39	0.24	1.1415	92.7249	0	0	0	78.4667	0	0	0
6606	1	1	1	1	1	0.217391	408	1.92	1.09	27	0.37	1.53	92.9443	0	1	0	44.1	0	0	0
4080	0	0	1	1	1	0	413	3.47	1.27	40	0.4	8.89	92.9644	0	1	0	72	0	0	0
6458	1	1	0	1	2	0.181818	369	4.62	1.14	41	0.21	1.8805	93.0127	0	0	0	47	0	0	0
6450	1	1	1	1	2	0	373	1.86	1	29	0.23	1.6855	93.0949	1	0	0	46.9	0	0	0
8021	1	1	0	1	2	0.212121	434	3.84	1.06	59	0.11	0.8025	93.1	0	1	0	12	0	0	0
5117	1	1	1	1	1	0.222222	427	4.54	0.98	32	0.32	1.9485	93.2479	0	0	0	48	0	0	0
6018	1	1	0	1	1	0	349	4.15	1.28	32	0.21	0.7325	93.2479	0	1	0	55	0	0	0
6384	1	1	0	0	2	0.166667	349	4.03	1	22	0.24	1.629	93.2584	0	0	0	48	0	0	0
5108	0	0	0	1	1	0.05	209	6.26	1.28	60	0.34	0.3305	93.2629	1	0	0	70	0	0	0
6754	1	0	1	1	1	0	365	4.63	1.15	60	0.11	1.2525	93.2629	0	0	0	41	0	0	0
6965	1	0	1	1	1	0	601	2.89	1.19	28	0.24	0.3195	93.4696	0	0	0	37.2	0	0	0
3663	1	0	1	1	1	0.2	316	3.17	1.25	45	0.18	0.722	93.5549	0	0	0	96	0	0	0
7104	0	0	0	0	1	0.0952381	420	2.38	1.33	43	0.61	1.3985	93.5617	0	0	0	35.2	0	0	0
3742	1	0	0	1	1	0.0454545	361	4.47	1.35	41	0.37	4.607	93.5834	0	1	0	96	0	0	0
8121	1	1	1	1	1	0.222222	416	3.57	0.91	71	0.26	3.483	93.64	0	0	0	19.7667	0	0	0
4881	1	1	1	1	2	0.111111	309	3.91	0.92	40	0.24	2.4955	93.6684	1	1	0	74	0	0	0
5789	0	1	1	1	2	0	320	1.83	1.57	55	0.25	10.649	93.9472	0	0	0	54	0	0	0
5643	1	0	0	0	2	0.0833333	335	3.53	1.16	42	0.23	0.5205	93.9824	0	0	0	61.3667	0	0	0
6716	0	0	0	0	2	0	241	6.49	0.96	47	0.32	0.3865	94.0236	0	0	0	42	0	0	0
7690	1	1	0	1	2	0.333333	293	3.74	0.74	25	0.24	1.357	94.2268	1	1	0	25.7	0	0	0
4478	1	0	1	0	2	0	259	1.46	0.68	61	0.19	4.984	94.2569	0	1	0	83	0	0	0
6293	0	1	0	1	2	0.333333	283	2.93	0.98	44	0.24	0.6185	94.3215	0	0	0	49.6	0	0	0
5130	1	1	0	1	1	0.388889	643	4.56	1.07	34	0.26	0.8955	94.3958	1	0	0	70.2333	0	0	0
5891	1	1	0	1	2	0.0294118	319	3.82	1.09	34	0.18	1.757	94.4292	0	1	0	57.4	0	0	0
6723	1	1	0	1	1	0.0833333	465	5.21	0.94	32	0.25	1.453	94.4747	0	1	0	42	0	0	0
3832	0	0	1	1	2	0	218	3.45	0.95	63	0.16	0.1035	94.4969	0	0	0	96	0	0	0
5931	1	0	0	1	2	0	192	1.74	1.07	41	0.24	0.269	94.645	0	1	0	56.2	0	0	0
4124	1	0	1	0	2	0.411765	363	2.01	0.8	36	0.23	5.14	94.6997	1	1	0	52	0	0	0
6365	1	0	0	1	1	0	501	4.58	1.03	39	0.24	0.4125	94.9074	0	0	0	48.2333	0	0	0
5830	1	0	1	1	1	0	444	1.92	1.07	33	0.21	0.7625	95.0612	0	1	0	58.3333	0	0	0
5964	1	1	1	1	1	0	320	2.27	1.01	33	0.24	0.471	95.0612	0	0	0	56	0	0	0
8309	1	1	1	0	2	0.181818	349	2.65	1.21	59	0.31	2.2755	95.0805	1	2	0	12	0	0	0
5045	1	0	0	0	2	0.222222	437	2.27	1.21	33	0.18	0.3445	95.0949	0	1	0	71.6333	0	0	0
5842	1	1	0	0	1	0.230769	398	1.38	1.09	29	0.3	0.2775	95.2339	1	0	0	54	0	0	0
7114	0	0	1	1	2	0.375	494	2.7	1.18	53	0.23	1.048	95.2764	1	0	0	35.2333	0	0	0
7540	1	1	0	1	2	0.454545	192	3.42	0.57	50	0.2	0.3975	95.4986	1	0	0	28.2333	0	0	0
7092	1	0	1	1	1	0.05	400	7.64	1.13	61	0.24	1.0705	95.7073	0	0	0	35.3	0	0	0
3866	1	1	0	1	1	0.304348		3.4	0.94	30	0.21	1.066	95.8114	1	1	0	64	0	0	0
4977	1	1	0	1	1	0.32	372	2.91	0.96	30	0.2	1.301	95.8114	1	1	0	72.5667	0	0	0
5354	1	0	1	1	2	0.0731707	279	3.57	0.82	61	0.18	0.148	95.8338	0	0	0	66.3	0	0	0
7632	1	0	1	1	2	0.4	373	3.25	1.16	52	0.17	1.328	95.948	0	1	0	26.4333	0	0	0
5444	1	0	1	1	1	0.363636	365	3.37	1.06	43	0.18	1.902	96.2297	0	0	0	64	0	0	0
8078	1	0	1	1	1	0.153846	545	3.53	0.9	43	0.23	1.649	96.2297	0	1	0	20.7667	0	0	0
8132	1	0	0	1	2	0	324	3.52	1.09	24	0.43	0.683	96.4228	0	0	0	18	0	0	0
6445	1	1	1	1	2	0.117647	322	2.84	0.85	31	0.17	2.5405	96.4403	0	1	0	46.9	0	0	0
6242	1	1	0	1	2	0.153846			0.77	17	0.16	2.8355	96.5921	1	2	0	50.6333	0	0	0
6638	0	0	1	1	1	0.111111	321	5.81	1.39	58	0.31	1.553	96.6511	0	0	0	43.6	0	0	0
6977	0	0	0	1	2	0	298	4.03	0.99	43	0.23	0.235	96.703	0	1	0	36	0	0	0
6556	1	1	0	1	2	0.352941	386	2.67	1.14	19	0.33	3.0815	96.742	1	1	0	45.3333	0	0	0
6768	1	1	1	1	1	0.0666667	562	4.3	0.89	23	0.17	0.4055	96.8108	0	1	0	40.9	0	0	0
7186	0	0	0	1	2	0.0909091	256	4.27	0.95	28	0.25	0.1395	96.8653	0	0	0	24	0	0	0
4730	0	1	0	0	2	0.047619	312	1.95	1.05	35	0.2	0.8595	97.0168	0	0	0	78	0	0	0
4462	1	0	0	0	2	0	338	2.56	0.95	45	0.24	3.4985	97.1034	0	0	0	83.3333	0	0	0
5035	0	0	0	1	2	0.357143	351	2.46	0.75	30	0.18	0.9065	97.1201	0	1	0	71.6333	0	0	0
5146	1	1	0	0	1	0	508	2.32	0.9	17	0.19	1.3395	97.2532	1	1	0	69.8333	0	0	0
4833	0	0	0	0	2	0.037037	215	2.07	1.03	42	0.21	0.0795	97.3847	0	0	0	75	0	0	0
7078	1	0	1	1	2	0.125	378	2.78	0.89	27	0.24	0.1885	97.5482	0	0	0	35.5	0	0	0
6949	1	0	1	1	1	0.2	366	3.74	1.19	43	0.32	1.763	97.6165	0	1	0	37.2	0	0	0
7120	0	1	1	1	1	0	421	3.23	0.84	55	0.22	1.867	97.6335	0	0	0	34.8333	0	0	0
5209	0	1	1	1	2	0.473684	257	3.41	0.78	39	0.26	0.309	97.6932	0	1	0	68.4333	0	0	0
7252	1	0	0	1	2	0.0833333	274	6.43	0.96	44	0.15	0.395	97.7879	0	0	0	32.9	0	0	0
8191	1	1	0	0	1	0.0666667	371	2.28	0.69	25	0.15	0.587	97.9477	0	2	0	12	0	0	0
4662	1	0	1	1	2	0	355	4.05	1.04	36	0.23	2.8	98.0282	0	0	0	75	0	0	0
5150	1	1	0	1	2	0.322581	356	2.81	1.04	31	0.25	2.5885	98.0849	2	1	0	69.7333	0	0	0
6278	1	1	0	0	2	0.411765	255	3.7	0.83	31	0.2	2.666	98.0849	1	0	0	50	0	0	0
6701	1	1	0	1	1	0	405	2.35	1.18	21	0.25	1.3615	98.1806	0	1	0	42.2333	0	0	0
7929	1	1	0	0	1	0.230769	433	3.1	1.06	36	0.24	0.751	98.2773	0	0	0	22.8667	0	0	0
6511	1	1	1	1	1	0.111111		3.08	1.04	44	0.45	1.786	98.3469	0	0	0	46.0333	0	0	0
4939	1	1	0	1	2	0.25	233	3.76	0.74	38	0.2	2.7345	98.3818	2	0	0	73.1	0	0	0
4641	1	0	1	1	1	0.0526316	460		1.18	46	0.27	2.27	98.4065	0	1	0	78	0	0	0
4792	0	1	1	1	2	0.1	298	6.42	1.2	58	0.34	0.795	98.4365	1	2	0	52	0	0	0
5593	1	0	0	1	2	0.272727	327	3.12	1.19	28	0.24	0.9015	98.4942	1	0	0	62.3	0	0	0
5477	1	0	0	0	2	0.470588	347	4.86	0.83	48	0.2	0.7805	98.6823	1	0	0	60	0	0	0
8318	1	0	0	1	2	0.291667	247	2.81	1.1	56	0.22	1.337	98.703	0	1	0	17.2667	0	0	0
6432	0	0	0	1	2	0.1	346	4.08	0.94	25	0.25	1.0575	98.9283	0	0	0	47.1333	0	0	0
4669	1	0	0	1	1	0.133333	353	3.5	1.01	31	0.19	0.0805	99.0315	0	0	0	79.3667	0	0	0
4396	0	0	1	1	1	0.2	397	2.61	1.35	47	0.22	0.4475	99.178	0	1	0	84.7333	0	0	0
6443	1	1	0	1	1	0	394	2.53	0.98	25	0.28	0.7915	99.2364	0	1	0	46.9667	0	0	0
6891	0	0	0	1	1	0	519	2.75	1.24	34	0.26	2.4345	99.6678	0	1	0	39	0	0	0
6485	1	0	1	1	2	0.157895	302	6.4	1.24	53	0.14	1.2875	99.7055	0	1	0	46.5	0	0	0
6491	1	1	0	1	2	0.0833333	437		1.36	31	0.3	6.0125	99.7815	1	0	0	46.4333	0	0	0
5394	1	1	0	1	1	0.259259	270	2.61	0.85	28	0.21	0.348	99.7835	0	0	0	65.4	0	0	0
3797	1	0	0	0	1	0	307	3.48	0.9	15	0.2	4.482	99.8598	2	2	0	96	0	0	0
5429	0	0	0	1	2	0	174	3.04	1.29	41	0.27	9.625	99.8705	0	0	0	64.6333	0	0	0
4812	1	0	1	0	1	0.0909091	407	2.1	0.8	51	0.19	1.5335	99.8777	0	0	0	75	0	0	0
4888	1	1	0	1	1	0.222222	193	3	0.96	24	0.22	2.372	99.9359	1	2	0	27	0	0	0
5135	1	1	0	1	2	0.222222	329	4.09	1.07	46	0.25	0.9955	100.078	1	0	0	40	0	0	0
5613	1	1	0	0	2	0.25	313	3.53	0.79	33	0.26	0.9695	100.116	1	1	0	62	0	0	0
6070	1	1	0	1	1	0.0555556	434	3.45	1.08	20	0.16	0.6745	100.146	0	1	0	54.1333	0	0	0
6787	1	0	0	1	1	0.142857	397	4.09	0.92	31	0.33	1.1935	100.394	0	0	0	40.6667	0	0	0
6100	1	1	1	1	1	0.428571	636	1.76	1.32	25	0.24	1.1015	100.556	1	0	0	54	0	0	0
5608	1	1	0	1	1	0	424	3.77	1.33	23	0.23	1.9225	100.64	0	1	0	61.9	0	0	0
6335	1	0	0	1	1	0.0625	408	4.27	0.84	23	0.15	1.1545	100.64	0	1	0	49	0	0	0
4631	1	0	0	1	2	0	281	2.49	1.2	32	0.44	11.216	100.822	0	0	0	80	0	0	0
7866	1	0	1	1	2	0.117647	411	5.08	1.47	57	0.27	1.7925	100.91	1	1	0	23.6333	0	0	0
4142	1	0	1	1	1	0.166667	438	4.07	1.25	38	0.24	0.738	101.106	0	1	0	36	0	0	0
3862	0	0	1	1	1	0.0869565	514	3.11	1.29	40	0.17	1.23	101.149	0	1	0	96	0	0	0
5145	1	1	0	1	2	0	279	2.17	0.74	29	0.16	0.768	101.193	0	1	0	70	0	0	0
6288	0	0	0	1	1	0	338	3.34	0.89	24	0.21	1.465	101.265	0	1	0	49.7	0	0	0
5122	0	1	0	1	1	0.222222	413	3.91	1.21	44	0.2	0.2065	101.29	0	1	0	70	0	0	0
6391	1	0	1	1	2	0	289	2.47	1.29	60	0.21	0.7655	101.339	0	1	0	47.6667	0	0	0
4252	0	0	0	1	2	0	238	1.86	1.06	36	0.33	6.2515	101.577	1	0	0	87	0	0	0
3558	1	0	1	1	1	0.25	459	1.78	0.86	29	0.29	2.159	101.814	0	0	0	12	0	0	0
6379	0	0	0	1	1	0	360	6.8	0.89	53	0.24	1.654	101.823	0	0	0	47.9	0	0	0
4674	1	0	0	1	2	0.176471	252	1.83	0.81	33	0.19	0.268	101.899	0	1	0	65	0	0	0
7433	1	1	0	0	2	0.3	357	4.46	0.91	38	0.2	1.239	101.998	1	1	0	29.8667	0	0	0
4731	0	0	0	0	2	0	207	3.86	0.86	46	0.24	0.733	102.002	0	0	0	78	0	0	0
6029	1	0	0	1	2	0.153846	366	2.82	0.84	30	0.21	0.334	102.248	0	0	0	54.6	0	0	0
6900	1	1	0	1	2	0.217391	379	4.11	1.19	30	0.19	3.155	102.248	0	1	0	38.6	0	0	0
4973	0	1	0	1	1	0.138889	311	2.72	0.87	32	0.18	0.7285	102.501	1	0	0	72.6333	0	0	0
7885	0	0	0	1	1	0.125	409	2.12	0.76	30	0.1	0.225	102.508	0	0	0	23.3333	0	0	0
6157	0	0	0	0	1	0	468	2.32	1.25	34	0.25	14.6305	102.51	0	0	0	52.3333	0	0	0
7773	1	0	1	1	1	0.130435	334	4.28	1.34	40	0.22	2.4085	102.643	0	1	0	24.5667	0	0	0
4426	1	0	1	0	2	0	286	1.96	0.97	60	0.22	2.906	102.709	2	2	0	84.0333	0	0	0
8044	1	1	0	1	2	0.130435	242	2.15	1.06	42	0.2	2.253	102.93	0	2	0	21.4667	0	0	0
7991	0	0	0	1	2	0.0833333	278	3.27	0.96	50	0.2	0.592	102.952	0	1	0	22	0	0	0
5953	1	1	0	1	1	0	429	3.4	1.23	49	0.23	1.85	102.959	0	1	0	56.2	0	0	0
7327	1	0	0	0	2	0	288	3.89	1.14	29	0.21	0.3055	102.969	0	0	0	31.2667	0	0	0
7347	1	1	0	0	2	0.142857	310		0.88	29	0.16	2.763	102.969	1	2	0	31.0333	0	0	0
6821	0	0	0	0	1	0	315	1.52	0.96	16	0.28	1.8565	103	0	0	0	40	0	0	0
6395	0	1	1	1	1	0.222222	424	5.82	1.18	39	0.26	1.621	103.366	0	0	0	47.7	0	0	0
5733	1	1	1	0	1	0	396	2.35	0.68	41	0.14	0.7955	103.447	0	0	0	60	0	0	0
7788	1	0	0	1	2	0.333333	206	4.3	1.08	57	0.26	0.103	103.497	0	0	0	24	0	0	0
6507	1	1	0	1	1	0.0588235	439	4.41	0.99	19	0.31	0.6365	103.508	0	0	0	46.0333	0	0	0
5051	1	1	0	1	2	0.208333	473	3.26	1.1	41	0.24	3.65	103.656	1	1	0	71.4667	0	0	0
5988	0	0	0	1	2	0	263	3.77	0.97	41	0.21	0.417	103.656	1	1	0	55.6	0	0	0
4842	0	0	0	1	2	0	277	2.21	1.14	28	0.24	0.9055	103.695	1	0	0	74.9	0	0	0
5019	1	1	1	1	1	0.166667	353	3.88	1.06	47	0.23	2.1645	103.841	0	1	0	71.8667	0	0	0
3772	0	0	1	0	1	0	365	3.32	0.85	26	0.19	1.253	103.982	0	1	0	96	0	0	0
5016	0	1	0	0	2	0.333333	205	3.81	0.74	32	0.15	0.872	104.472	1	1	0	72	0	0	0
6197	1	1	0	0	2	0	315	2.81	0.72	22	0.15	0.691	104.486	0	1	0	51.4	0	0	0
7757	1	1	0	1	2	0	195	3.6	1.18	37	0.37	4.089	104.63	0	2	0	24.8	0	0	0
5992	1	0	0	1	2	0.2	318	2.89	0.68	46	0.18	1.008	104.731	0	0	0	55.5	0	0	0
4508	0	0	0	1	1	0	449	3.87	1.19	23	0.23	2.992	104.756	0	2	0	82.5667	0	0	0
3763	1	0	0	1	2	0.153846	233	2.36	0.95	49	0.18	6.8395	104.861	2	1	0	63	0	0	0
4070	1	0	1	1	2	0.230769	315	1.86	1.02	45	0.16	2.416	104.906	0	1	0	48	0	0	0
6193	0	0	0	1	1	0.037037	316	1.91	1.08	39	0.28	2.352	104.911	0	1	0	51.4	0	0	0
5099	1	1	0	0	1	0.192308	406	3.1	0.83	24	0.15	1.003	105.454	1	1	0	70	0	0	0
6565	0	1	0	1	2	0	308	2.95	1.14	45	0.22	2.2245	105.469	0	1	0	45	0	0	0
6611	1	1	1	1	2	0.347826	405	4.3	0.94	49	0.23	0.448	105.473	0	1	0	44.1	0	0	0
3560	1	0	1	1	2	0.307692		3.63	0.86	55	0.15	0.105	105.661	0	0	0	48	0	0	0
7927	0	0	1	1	2	0	361	3.17	0.92	52	0.13	0.218	105.823	0	0	0	22.8667	0	0	0
4943	0	1	1	1	2	0	214	2.99	1.05	30	0.25	3.6185	105.95	1	0	0	72	0	0	0
7427	1	1	0	1	1	0.35	481	1.83	1.13	44	0.29	0.777	106.053	0	0	0	29.9333	0	0	0
7763	1	1	0	1	1	0.1	463	1.8	0.9	31	0.25	2.798	106.202	0	0	0	24.7333	0	0	0
7053	0	1	0	1	1	0	216	1.14	0.97	19	0.16	0.131	106.296	0	1	0	35.9333	0	0	0
8185	1	1	1	1	1	0.111111	304	3.88	0.97	45	0.2	2.2765	106.487	0	0	0	18.9	0	0	0
7950	1	1	1	0	2	0.2	352	4.62	1.02	51	0.21	0.4875	106.569	0	2	0	22.4	0	0	0
6816	1	0	0	1	2	0.214286	199	3.57	0.86	50	0.21	0.089	106.649	0	0	0	40	0	0	0
5486	0	1	1	1	1	0	423	1.85	1.04	47	0.24	4.557	106.828	1	1	0	63.7667	0	0	0
5951	1	1	0	1	1	0.2	412	4.33	0.89	39	0.16	0.461	106.968	1	1	0	56.2	0	0	0
4700	1	1	0	0	1	0.0740741	468	2.19	1.17	32	0.22	0.922	106.997	0	0	0	60	0	0	0
5922	0	1	0	1	2	0.157895		3.41	1.22	31	0.28	1.632	107.138	0	1	0	56.2	0	0	0
6376	1	1	0	1	2	0.0833333	342	2.79	0.96	31	0.27	0.4255	107.138	0	1	0	47.9	0	0	0
5365	1	0	1	1	2	0	153	1.7	0.79	51	0.21	3.251	107.252	0	0	0	66	0	0	0
4382	1	0	0	1	2	0.0666667	278	4.23	1.1	48	0.22	1.286	107.495	0	0	0	84.9667	0	0	0
4935	0		0	1	2	0	308	3.58	1.1	33	0.26	0.5275	107.612	0	0	0	72	0	0	0
5087	0	1	0	1	2	0.235294	334	2.58	0.82	33	0.16	1.0825	107.612	1	1	0	72	0	0	0
7477	0	1	0	1	1	0.714286	423	4.34	0.95	27	0.3	2.1065	107.677	1	0	0	28	0	0	0
5844	0	0	0	0	1	0	386	1.87	1.01	21	0.22	6.3005	107.7	0	0	0	58	0	0	0
7048	0	0	0	1	2	0		4.77	0.64	42	0.14	0.2755	107.715	0	0	0	36	0	0	0
5537	0	1	0	1	1	0.0588235	334	2.79	0.97	38	0.21	0.259	107.722	0	1	0	63	0	0	0
6597	1	1	1	1	1	0.111111	666		1.21	31	0.2	1.643	107.751	1	1	0	45	0	0	0
6666	1	1	1	1	1	0	347	5.92	1.08	31	0.3	1.6185	107.751	0	0	0	43	0	0	0
6780	1	0	0	1	1	0.08	529	3.13	0.8	31	0.23	0.696	107.751	0	0	0	40.7	0	0	0
5260	1	0	1	1	1	0.136364	335	5.18	1.19	50	0.16	0.3305	107.835	0	0	0	68	0	0	0
7453	1	1	1	0	2	0	321	2.15	1.31	52	0.25	1.39	107.912	0	0	0	29.6333	0	0	0
8150	1	1	0	1	2	0.285714	241	3.92	0.97	44	0.25	0.6705	107.99	0	0	0	19	0	0	0
4504	0	0	1	1	2	0.0666667	369	2.75	0.87	48	0.25	1.027	108.158	0	1	0	61	0	0	0
7287	0	0	0	1	1	0	414	3.08	0.95	24	0.27	0.9055	108.426	0	1	0	31.9667	0	0	0
7406	1	1	0	1	1	0.157895	574	5.43	0.99	24	0.19	0.756	108.426	0	1	0	30.1667	0	0	0
7063	1	0	1	1	1	0	492	3.32	1.17	44	0.32	1.5605	108.469	0	0	0	35.7	0	0	0
4819	1	1	1	1	1	0	398	5.01	0.99	40	0.19	2.7325	108.483	0	0	0	68	0	0	0
4240	0	0	1	1	1	0.117647	355	3.02	0.98	50	0.2	0.5335	108.524	0	1	0	87.9333	0	0	0
3679	1	0	1	1	1	0.0769231		2.61	0.69	49	0.24	0.384	108.595	0	0	0	92	0	0	0
5836	0	0	0	1	1	0	356	1.07	0.99	49	0.23	1.5205	108.595	0	0	0	54	0	0	0
4272	1	0	0	1	2	0.375		2.61	0.82	42	0.16	1.046	108.903	0	0	0	72	0	0	0
6487	1	0	0	1	2	0.5	292	5.14	1.18	42	0.31	2.27	108.903	1	1	0	46.4	0	0	0
7438	1	0	1	1	2	0.25	364	3.18	0.93	42	0.33	0.455	108.903	0	0	0	29.8667	0	0	0
6711	0	1	0	1	2	0	358	3.17	0.84	16	0.22	0.6555	108.984	0	1	0	42.0667	0	0	0
6899	1	0	0	0	1	0.272727	405	3.94	1.1	36	0.27	0.6215	109.247	0	0	0	38.5667	0	0	0
6568	1	0	0	1	1	0.111111	344		0.99	31	0.21	3.017	109.341	0	1	0	45	0	0	0
4938	0	1	0	0	2	0.047619	229	1.99	1.16	36	0.23	0.9915	109.425	0	1	0	73.1	0	0	0
5091	1	1	0	1	2	0.25		4.4	1.09	47	0.17	0.742	109.605	1	1	0	52	0	0	0
3934	0	0	0	1	2	0	289	3.78	1.2	45	0.4	0.5435	109.785	0	1	0	94.7667	0	0	0
5470	0	0	0	1	2	0	266	3.2	0.89	30	0.22	0.486	109.904	0	0	0	64	0	0	0
6613	1	1	0	1	1	0.0909091	499	2.04	0.9	18	0.2	0.709	109.993	0	0	0	43.9	0	0	0
8101	1	1	1	1	1	0.2	502	3.3	1.47	26	0.39	2.0275	109.998	0	0	0	20.3667	0	0	0
6661	1	1	0	1	1	0	358	5.17	0.93	38	0.25	0.2155	110.017	0	1	0	43.1667	0	0	0
5172	0	1	0	1	1	0.1	475	2.75	1.45	16	0.23	0.118	110.036	0	0	0	69	0	0	0
4298	0	0	1	1	1	0.294118	291	1.15	1	47	0.34	0.5945	110.132	1	0	0	86.6	0	0	0
3759	0	1	1	0	2	0	413	2.41	1.04	35	0.26	0.942	110.196	0	2	0	96	0	0	0
5385	1	0	1	1	1	0.321429	410	3.08	1.07	40	0.2	3.489	110.293	1	1	0	65	0	0	0
7547	0	0	0	1	2	0.0625	272	4	0.66	47	0.14	0.4175	110.308	0	0	0	28.1	0	0	0
7920	1	1	0	1	1	0.434783	327	2.3	1.15	36	0.29	1.022	110.389	1	0	0	22.9333	0	0	0
5728	1	1	0	1	2	0.0714286	259	2.87	0.9	32	0.18	0.9135	110.421	0	0	0	60.2667	0	0	0
6978	1	1	1	1	1	0	435	6.82	1.14	35	0.34	0.832	110.587	0	0	0	36.9333	0	0	0
6865	0	0	1	1	2	0.0666667	190	4.56	0.88	39	0.17	0.103	110.609	0	0	0	39.4	0	0	0
4089	1	0	0	0	1	0	386	5.11	1.19	34	0.24	1.273	110.792	0	0	0	91.6667	0	0	0
3850	0	0	0	0	2	0.1875		3.38	0.92	16	0.15	0.496	110.869	0	1	0	96	0	0	0
6641	1	0	1	1	1	0.0588235	384	2.91	1.16	40	0.34	0.214	110.92	0	1	0	24	0	0	0
4737	1	1	0	1	2	0	267	3.25	1.02	46	0.18	0.205	111.086	0	0	0	78	0	0	0
8253	1	1	0	1	2	0.444444	307	3.47	0.8	23	0.18	2.941	111.29	1	0	0	18.0333	0	0	0
6044	1	0	1	1	2	0.423077	179	2.15	1.06	42	0.17	0.6775	111.448	0	0	0	54.6	0	0	0
7293	1	1	0	1	2	0.04	441	5.24	1.33	42	0.31	1.016	111.448	0	1	0	31.9	0	0	0
5417	0	0	0	1	1	0	413	2.53	1.16	18	0.24	1.3535	111.524	0	0	0	65.3	0	0	0
5188	1	1	1	1	1	0.0666667	411	5.19	0.92	36	0.24	0.8375	111.574	0	0	0	69.0667	0	0	0
4037	0	0	0	1	1	0	317	3.69	0.51	26	0.2	0.724	111.603	0	0	0	92.6	0	0	0
5598	1	1	0	1	1	0	265	1.85	1.12	26	0.31	1.544	111.603	0	0	0	62.1333	0	0	0
8026	1	1	0	1	1	0	319	3.58	0.77	28	0.28	0.61	111.67	0	2	0	21.5333	0	0	0
4801	0	0	0	1	1	0.0555556	416	3.03	1.07	38	0.22	0.4955	111.854	0	0	0	75	0	0	0
5044	1	1	0	1	2	0.0434783	302		1.04	42	0.19	1.721	112.123	0	1	0	71.6333	0	0	0
4729	0	0	0	0	2	0.0769231		3.14	1.06	41	0.26	1.361	112.233	0	0	0	78	0	0	0
3607	1	0	0	1	1	0	316	2.96	0.94	27	0.24	1.086	112.457	0	1	0	96	0	0	0
4917	0	1	0	0	2	0.1	260	1.51	0.69	35	0.17	0.108	112.541	0	0	0	73.5	0	0	0
5761	1	1	0	1	1	0.222222	409	2.78	1.31	29	0.25	3.836	112.546	1	1	0	59.5667	0	0	0
5952	1	1	0	1	2	0.25	175	5.86	1.17	50	0.26	1.2115	112.548	0	1	0	56.2333	0	0	0
5856	1	0	0	1	2	0.0714286	254	3.68	0.97	46	0.21	0.659	112.557	0	0	0	57.9333	0	0	0
4344	1	0	1	1	2	0	488	1.96	1.23	38	0.22	3.143	112.638	0	0	0	46	0	0	0
7883	1	0	0	1	1	0	364	4.12	1	33	0.27	0.5745	112.74	0	1	0	23.3333	0	0	0
4621	0	0	0	1	2	0	186	2.64	0.87	41	0.19	4.376	112.913	0	0	0	80.2	0	0	0
8250	1	0	1	1	1	0	344	2.98	1.13	50	0.15	2.6155	113.005	0	0	0	18.0333	0	0	0
7011	1	1	0	1	1	0.0454545	449	4.18	0.67	22	0.14	0.5915	113.133	0	1	0	36.4667	0	0	0
7683	1	0	0	1	1	0	367	4.28	1.54	31	0.3	0.748	113.152	0	1	0	20	0	0	0
6950	1	0	1	1	1	0	383	3.68	1.3	34	0.33	0.5185	113.153	0	0	0	37.2	0	0	0
7870	1	0	0	1	2	0.0769231	193	2.27	1.06	47	0.28	0.1445	113.312	0	0	0	23.5667	0	0	0
4178	0	0	1	1	2	0.315789	247	2.56	1.11	46	0.19	0.6545	113.323	0	1	0	89.6333	0	0	0
6103	0	0	0	1	2	0	279	4.82	0.98	23	0.22	0.199	113.332	0	0	0	53.7	0	0	0
5040	0	0	0	1	2	0	342	3.52	1.25	31	0.26	0.3425	113.337	0	1	0	72	0	0	0
7055	1	0	0	1	1	0.0833333	365	3.56	0.75	33	0.23	3.4205	113.34	0	2	0	35.9333	0	0	0
3983	1	1	0	1	2	0.181818	217	2.5	0.69	36	0.11	0.6875	113.591	0	1	0	94.0667	0	0	0
7537	0	0	0	0	2	0	153	5.01	0.79	41	0.16	0.041	113.61	0	0	0	28.2333	0	0	0
7615	1	1	1	1	2	0.142857	348	4.63	1.27	34	0.27	1.94	113.942	0	1	0	26.8333	0	0	0
6419	0	0	0	1	1	0	324	3.61	0.9	30	0.29	0.399	113.949	0	0	0	47.3667	0	0	0
7999	1	1	0	1	2	0.181818	239	2.12	0.59	37	0.15	0.796	114.083	0	0	0	21	0	0	0
7421	1	0	0	1	2	0	284	1.66	1.13	45	0.23	1.534	114.122	0	0	0	30	0	0	0
3818	1	0	0	1	1	0	211	2.57	0.74	27	0.11	1.908	114.138	0	0	0	96	0	0	0
6843	1	1	1	1	1	0.04	420	4.03	1.41	32	0.44	3.502	114.139	0	1	0	36	0	0	0
6622	1	0	0	1	1	0.0384615	363	1.92	0.84	41	0.22	0.259	114.154	0	1	0	43.9	0	0	0
5240	1	1	1	1	1	0	314	3.68	1	31	0.2	1.1905	114.335	0	1	0	68.1333	0	0	0
8124	1	1	1	1	1	0.394737	463	2.65	1.11	31	0.23	1.8675	114.335	1	1	0	19.7667	0	0	0
3617	0	0	1	1	2	0.105263	152	2.38	0.96	40	0.19	0.515	114.41	0	0	0	93	0	0	0
5989	0	0	0	1	1	0.0434783	403	2.54	0.97	38	0.2	0.2685	114.475	0	0	0	55.5	0	0	0
3571	1	0	1	1	1	0	401	3.64	1.75	30	0.25	1.159	114.54	0	0	0	36	0	0	0
6447	0	0	1	1	1	0	433	2.7	0.95	33	0.24	0.713	114.572	0	1	0	47	0	0	0
3718	1	0	0	1	2	0.125	219	3.04	1.07	32	0.18	0.118	114.937	0	0	0	96	0	0	0
5340	0	0	0	0	1	0	362	2.33	1.12	31	0.34	6.2195	114.943	0	0	0	66.3	0	0	0
6158	1	1	0	0	2	0.166667	316	3.02	1.12	35	0.32	2.74	115.037	0	0	0	52	0	0	0
3895	1	0	1	1	2	0.142857	318	3.33	0.84	40	0.2	0.5585	115.13	0	1	0	66	0	0	0
6615	0	1	0	1	2	0	300	3.69	1.04	39	0.15	0.5305	115.217	0	0	0	43.9333	0	0	0
3702	0	0	1	1	1	0	369	2.58	0.97	37	0.23	1.104	115.282	0	1	0	39	0	0	0
8255	1	1	0	1	2	0	203	2.26	0.82	33	0.15	0.8435	115.371	0	1	0	17.9667	0	0	0
7623	0	1	1	1	1	0.047619	350	2.44	0.91	32	0.15	2.738	115.38	0	0	0	26.6667	0	0	0
8108	1	1	0	1	2	0.0645161	294	2.92	1.15	37	0.27	3.027	115.432	0	0	0	20.3	0	0	0
6437	0	0	0	1	1	0	378	2.8	0.78	23	0.17	0.185	115.662	0	1	0	47	0	0	0
7344	1	0	1	1	2	0.285714	286	5.53	1.31	35	0.24	0.273	115.697	0	0	0	31	0	0	0
5712	1	1	1	1	2	0.1875	234	3.8	0.86	44	0.19	0.957	115.726	0	0	0	60.5	0	0	0
5961	0	0	0	1	1	0	325	5.74	1.2	39	0.25	0.123	115.769	0	1	0	56	0	0	0
7592	1	1	0	1	1	0.1	454	2.54	0.94	39	0.25	1.3245	115.769	0	0	0	26.9	0	0	0
6776	1	1	0	1	2	0.05	354	3.2	1.22	34	0.25	0.654	115.848	0	1	0	40.8	0	0	0
8023	1	1	0	1	1	0	200	5.18	1.46	38	0.3	0.8795	115.867	0	1	0	21.5333	0	0	0
8272	1	1	0	1	1	0.0227273	390	3.67	1.19	31	0.21	0.4225	116.193	0	1	0	17.8	0	0	0
7893	0	0	0	1	1	0	408	2.86	1.3	14	0.26	1.3425	116.316	0	1	0	24	0	0	0
6736	1	0	0	1	2	0	315	4.64	0.91	31	0.22	0.5285	116.369	0	0	0	41.5	0	0	0
5093	1	0	1	1	1	0.05	350	3.53	1.03	33	0.17	0.548	116.511	0	1	0	70	0	0	0
6178	0	0	1	1	2	0	386	3.2	1.32	43	0.2	1.6965	116.541	0	0	0	51.8	0	0	0
5300	1	1	0	1	2	0.0344828	225	2.06	1.04	44	0.19	4.535	116.547	1	1	0	67	0	0	0
7992	1	1	0	1	2	0.263158	395	3.19	1.24	19	0.27	0.583	116.561	0	0	0	22	0	0	0
6165	0	1	0	1	2	0		3.13	0.83	30	0.22	2.59	116.564	0	1	0	51.8667	0	0	0
7514	1	1	1	1	2	0	184	2.2	1.27	45	0.29	1.996	116.571	0	0	0	28.4667	0	0	0
6992	1	0	1	1	2	0.117647	296	2.7	1.21	33	0.23	0.646	116.665	0	0	0	24	0	0	0
7391	1	0	0	1	1	0.0555556	368	4.45	1.08	28	0.31	7.05	116.77	0	0	0	30	0	0	0
4498	0	0	0	1	2	0	311	3.08	0.95	24	0.23	0.203	116.804	0	1	0	60	0	0	0
4463	0	0	0	0	2	0	277	4.65	0.82	37	0.12	0.176	116.847	0	0	0	83.2667	0	0	0
4603	1	0	0	1	2	0	267	1.87	0.74	31	0.12	0.384	117.003	0	2	0	74	0	0	0
5516	1	1	0	1	1	0	374	2.35	1.11	34	0.27	2.824	117.043	0	2	0	63.4667	0	0	0
4921	1	0	0	1	2	0	239	3.82	1.46	35	0.17	0.694	117.065	0	0	0	73	0	0	0
6559	0	1	0	1	1	0	347	2.28	1.07	17	0.26	0.782	117.177	0	1	0	45.2667	0	0	0
7907	1	0	1	1	1	0.230769	368	2.77	1.08	33	0.23	0.5805	117.182	0	0	0	23.1	0	0	0
4758	0	0	0	1	2	0.125	256	2.74	0.97	34	0.22	1.1125	117.193	0	0	0	77.4667	0	0	0
4788	0	0	0	1	1	0	318	2.69	0.94	26	0.19	0.9455	117.197	0	1	0	76.3	0	0	0
7645	1	1	0	1	1	0.344828	448	2.6	1.11	26	0.24	3.292	117.197	1	1	0	26.2	0	0	0
4492	0	0	1	0	1	0.0833333	356	5.11	1.18	37	0.26	2.3325	117.407	0	0	0	82.8	0	0	0
8263	1	0	0	1	2	0.0909091	185	3.23	0.94	38	0.17	0.9625	117.507	0	0	0	12	0	0	0
8166	1	1	0	1	2	0.217391	342	2.9	1	37	0.2	0.327	117.582	0	0	0	19.1333	0	0	0
6849	1	0	0	1	2	0.166667	209	2.68	0.86	35	0.18	0.195	117.774	0	0	0	39.4333	0	0	0
4276	0	0	0	1	2	0	280	3.43	1.41	49	0.25	0.138	117.82	0	0	0	87.0667	0	0	0
5990	1	1	0	1	1	0	451	2.56	1.41	32	0.27	1.5005	118.009	0	1	0	55.5	0	0	0
5022	1	0	0	1	1	0	412		0.73	25	0.14	0.117	118.023	0	0	0	71.8667	0	0	0
4550	0	0	1	1	1	0.235294	259	1.73	0.96	28	0.26	4.7	118.024	0	0	0	81.8667	0	0	0
5237	0	0	0	0	2	0	318	2.68	0.83	32	0.3	6.854	118.161	0	0	0	68.1	0	0	0
5538	1	1	0	1	2	0.65	321	2.95	1.14	32	0.35	1.2535	118.161	1	1	0	63	0	0	0
7399	1	0	0	1	2	0.153846	369	2.24	1.15	28	0.18	0.665	118.213	0	0	0	30.3333	0	0	0
4953	1	1	1	1	2	0.333333	258	3.12	0.95	25	0.22	0.888	118.216	1	2	0	45	0	0	0
4581	0	0	0	1	1	0	412	2.02	0.85	22	0.26	0.8255	118.218	0	0	0	75	0	0	0
6964	0	0	0	1	2	0.0666667	203	4.13	1.1	43	0.28	0.489	118.221	0	1	0	37.1667	0	0	0
4422	1	0	0	0	2	0.272727	224	1.35	1.07	39	0.2	4.403	118.23	2	1	0	79	0	0	0
3727	1	0	0	1	1	0	349	3.78	0.95	36	0.22	0.347	118.235	0	0	0	48	0	0	0
4481	1	0	1	1	2	0.1	333	3.68	0.77	31	0.18	0.4635	118.315	0	1	0	65	0	0	0
5906	0	0	0	1	2	0	302	0.99	1.67	30	0.25	0.5445	118.481	0	0	0	60	0	0	0
7328	1	0	0	1	2	0	235	2.72	0.75	30	0.17	0.299	118.481	0	1	0	31.2667	0	0	0
8193	1	1	0	1	2	0.0769231	309	2.7	1.03	30	0.22	1.327	118.481	0	0	0	18.7333	0	0	0
6629	0	1	0	1	2	0.0769231	254	3.32	1.03	35	0.29	2.008	118.5	0	1	0	43.7	0	0	0
7505	1	0	0	1	1	0	404	3.26	0.83	25	0.17	0.0845	118.635	0	0	0	28.7	0	0	0
5298	0	0	0	1	2	0.0588235	224	3.35	1.22	29	0.25	2.4235	118.659	0	0	0	67	0	0	0
4706	1	1	0	0	1	0	445	3.56	0.85	17	0.2	3.971	118.886	0	1	0	60	0	0	0
6149	1	1	0	1	2	0.181818	336	1.84	1.22	31	0.38	1.6985	118.994	1	0	0	52.5667	0	0	0
5971	0	0	0	1	2	0.107143	318	3.39	0.86	30	0.18	0.1065	119.149	0	0	0	55.8333	0	0	0
4066	0	0	0	1	2	0	166	1.36	1.11	46	0.19	2.951	119.355	0	0	0	92	0	0	0
7483	1	1	0	1	1	0		1.26	1.01	27	0.24	4.482	119.504	1	2	0	28.9333	0	0	0
3816	1	0	1	1	1	0	570	2.66	1.12	31	0.24	0.161	119.535	0	0	0	96	0	0	0
6517	1	1	0	1	2	0.375	324	2.26	1.05	32	0.24	0.477	119.558	1	0	0	45.9667	0	0	0
4261	1	0	1	1	2	0.333333	254	2.21	1.18	27	0.22	2.903	119.685	0	1	0	87.4667	0	0	0
5490	1	1	0	1	1	0	368	3.86	0.99	23	0.2	1.153	119.693	0	0	0	63.7667	0	0	0
6553	1	1	0	1	1	0.307692	540	2.64	1.03	20	0.24	3.3415	119.891	1	1	0	45.3333	0	0	0
5208	0	0	0	0	2	0.0454545	206	3.41	0.77	29	0.2	0.1245	119.989	0	0	0	68.4333	0	0	0
4294	0	0	0	1	1	0	480	3.26	1	24	0.24	1.346	120.098	0	1	0	84	0	0	0
5261	1	1	0	0	2	0.36	381	3.28	0.97	28	0.19	1.521	120.158	1	0	0	36	0	0	0
6057	1	0	0	1	1	0.153846	488	2.34	1.17	23	0.31	1.9165	120.313	0	0	0	54.4	0	0	0
7609	1	0	0	1	1	0.25	321	2.06	1.19	23	0.31	3.949	120.313	1	2	0	26.8333	0	0	0
7708	1	1	1	1	1	0.212121	402	2.01	1.04	37	0.27	1.469	120.463	0	1	0	25.4333	0	0	0
6502	0	0	0	0	1	0.117647	508	4.42	0.94	29	0.2	0.423	120.522	0	1	0	46	0	0	0
6853	0	0	0	1	2	0	221	3.24	0.9	26	0.19	0.578	120.528	0	0	0	39.4333	0	0	0
7456	0	0	0	1	2	0	300	5.86	1.05	30	0.21	0.4855	120.533	0	1	0	29.4667	0	0	0
5779	1	1	0	0	2	0.214286	259	4.03	0.64	29	0.15	0.315	120.678	0	0	0	59.6	0	0	0
7138	1	1	0	1	2	0.1	279	1.51	1.24	35	0.19	2.0055	120.794	0	1	0	34.6	0	0	0
5164	0	1	0	1	1	0	404	4.51	0.91	23	0.12	0.198	120.945	0	0	0	69.5333	0	0	0
6963	1	1	0	1	2	0.1	214	2.13	0.9	32	0.16	0.41	121.024	0	1	0	37.1667	0	0	0
5428	1	1	0	1	1	0.136364	499	2.2	0.88	22	0.2	1.207	121.161	0	0	0	64	0	0	0
7608	1	1	0	1	1	0.190476	359	3.19	0.82	22	0.27	0.7075	121.161	0	0	0	26.8	0	0	0
3889	1	0	0	1	2	0	307	1.67	0.97	30	0.19	3.4465	121.25	0	1	0	95.5	0	0	0
8129	1	0	0	0	2	0.0666667	193	2.31	0.87	30	0.25	2.088	121.25	0	1	0	19.6667	0	0	0
3980	1	1	0	1	1	0.04	371	5.73	1.06	28	0.22	0.3825	121.371	0	0	0	94.0667	0	0	0
5684	1	1	0	0	2	0.0909091	370	2.06	1.27	25	0.21	1.7745	121.378	0	2	0	60.8667	0	0	0
8116	1	0	0	1	1	0	406	3.12	1.06	18	0.22	0.381	121.587	0	0	0	20.1333	0	0	0
4288	0	0	0	1	1	0	365	2.97	1.1	32	0.17	0.575	121.604	0	1	0	86.8333	0	0	0
5668	1	0	0	0	2	0.130435	350	3.82	1.32	34	0.21	1.065	121.645	0	0	0	61	0	0	0
6763	1	0	0	1	2	0.125	264	2.8	0.84	34	0.24	0.998	121.645	0	2	0	41.0667	0	0	0
7026	0	0	0	1	1	0.0769231	254	3.42	0.69	26	0.2	0.25	121.691	0	1	0	36.2	0	0	0
4115	0	0	0	0	1	0.0416667	311	3.57	0.7	31	0.17	0.132	121.707	0	0	0	91.3	0	0	0
4239	0	0	0	1	1	0	307	2.96	0.83	22	0.21	0.487	121.797	0	1	0	77	0	0	0
7393	1	1	0	0	1	0	422	3.64	1.19	25	0.22	2.0935	121.866	0	1	0	30	0	0	0
7257	1	0	0	0	2	0.0454545	309	3.61	0.89	31	0.25	0.254	121.877	0	1	0	32.9	0	0	0
7474	1	1	0	0	2	0.2	367	2.74	1.06	25	0.32	2.2205	122.04	0	1	0	29.2333	0	0	0
3831	0	0	0	1	1	0		2.89	0.65	24	0.14	0.263	122.05	0	0	0	96	0	0	0
7309	0	1	0	1	1	0.05	423	5.22	0.92	24	0.19	1.3545	122.05	0	1	0	31.5667	0	0	0
4835	1	0	0	1	1	0	383	3.42	1.03	20	0.2	1.542	122.242	0	2	0	75.1333	0	0	0
3998	0	0	0	0	2	0.176471	315	3.6	1.04	36	0.16	0.5355	122.415	0	1	0	93.7667	0	0	0
3871	0	0	0	1	2	0		3.9	0.78	38	0.1	0.086	122.447	0	0	0	95.7	0	0	0
7031	1	0	0	1	2	0.0714286	318	2.33	1.04	38	0.25	2.3115	122.447	0	0	0	36.1667	0	0	0
4151	0	0	0	1	1	0	420	2.74	1.05	25	0.19	2.0265	122.549	1	0	0	88	0	0	0
6732	1	1	0	1	1	0.32	349	1.29	0.84	24	0.15	0.935	122.725	0	0	0	41.6	0	0	0
4657	1	0	0	1	2	0.25	276	4.57	0.91	30	0.22	0.912	122.736	0	1	0	75	0	0	0
6942	1	0	0	1	1	0.166667	396	4.76	0.98	28	0.14	0.556	122.805	0	0	0	37.5667	0	0	0
4190	1	0	0	1	2	0	282	3.08	1.34	29	0.23	1.379	122.844	0	1	0	33	0	0	0
5483	1	0	0	1	2	0.363636	252	3.66	0.89	24	0.12	1.87	122.9	0	1	0	63.7667	0	0	0
4676	1	1	0	1	1	0.266667	397	3.5	0.97	23	0.22	2.992	122.91	1	1	0	54	0	0	0
3686	0	0	1	1	2	0.111111	260	2.18	0.6	27	0.16	1.083	123.1	0	0	0	96	0	0	0
4586	1	0	1	1	1	0.210526	623	2.29	0.96	19	0.27	3.8985	123.104	1	1	0	81.0667	0	0	0
8297	1	1	0	1	1	0.217391	388	2.48	1.16	32	0.3	0.848	123.152	0	1	0	17.5	0	0	0
6305	0	1	1	1	2	0	388	3.53	1.14	35	0.15	0.2975	123.278	0	0	0	49	0	0	0
7401	1	1	0	0	2	0.0555556	462	3.93	0.76	25	0.18	0.988	123.409	0	2	0	30.3333	0	0	0
6884	1	1	0	1	2	0.230769	326	2.68	0.91	31	0.22	2.096	123.429	0	0	0	38.7333	0	0	0
4872	0	0	0	1	2	0	212	2.27	0.88	30	0.21	0.126	123.508	0	0	0	74.5	0	0	0
7743	1	0	0	1	2	0	234	6.74	0.7	30	0.15	0.291	123.508	0	0	0	24.9667	0	0	0
5163	0	1	0	1	1	0	524	3.85	0.81	20	0.18	3.013	123.52	0	0	0	70	0	0	0
8047	1	1	1	1	1	0	610	1.98	1.28	20	0.23	1.4645	123.52	0	0	0	22	0	0	0
4180	0	0	1	1	2	0	287	1.79	1.51	29	0.3	1.708	123.602	0	0	0	89.5667	0	0	0
6370	1	1	0	1	1	0	411	2.8	0.96	27	0.16	0.65	123.671	0	1	0	48.2	0	0	0
6274	0	0	0	1	1	0	303	5.82	1.32	34	0.44	2.5105	123.854	0	0	0	50	0	0	0
4619	0	0	0	1	1	0	332	2.77	0.98	30	0.16	4.8735	124.101	0	0	0	80.2333	0	0	0
4854	0	0	0	1	2	0	243	2.79	0.67	25	0.17	0.3695	124.117	0	0	0	74.5	0	0	0
6252	0	0	0	1	1	0	433	2.47	1.13	15	0.39	2.6355	124.177	0	0	0	50.5	0	0	0
6290	1	1	0	1	2	0	271		0.98	24	0.22	3.2575	124.279	1	1	0	49.6	0	0	0
4782	1	0	1	1	1	0.0384615	405	2.18	1.13	23	0.21	2.167	124.283	0	1	0	77	0	0	0
5348	1	0	0	1	2	0.153846	232	3.44	0.91	30	0.21	0.4065	124.3	0	0	0	60	0	0	0
5037	0	0	0	0	2	0	338	2.69	1.03	29	0.22	0.063	124.379	0	0	0	72	0	0	0
3947	1	0	1	1	2	0.2	309	5.37	0.83	39	0.16	0.8875	124.381	0	1	0	88	0	0	0
4409	1	0	0	0	1	0	398	2.55	1.16	27	0.24	1.383	124.415	0	1	0	84	0	0	0
4357	1	0	0	0	2	0	281	2.19	0.75	28	0.12	0.1745	124.473	0	2	0	84	0	0	0
3971	0	0	1	1	2	0.0588235	199	2.75	0.87	27	0.22	0.0435	124.582	0	1	0	88	0	0	0
6134	0	0	0	1	1	0	439	3.52	0.94	21	0.18	0.8385	124.649	0	0	0	52.6	0	0	0
4027	0	0	0	1	2	0.0625		4.53	1.12	26	0.12	0.382	124.705	0	1	0	88	0	0	0
4081	1	0	0	1	2	0	344	3.02	1.1	26	0.23	0.744	124.705	0	1	0	51	0	0	0
5793	1	0	0	0	2	0	226	2.27	1.23	26	0.34	4.46	124.705	0	0	0	54	0	0	0
6811	0	0	0	1	1	0.0714286	367	4.11	1.16	24	0.25	0.427	124.83	0	1	0	40	0	0	0
5449	1	0	0	1	1	0	299	2.15	1.21	17	0.18	5.254	124.845	0	1	0	64	0	0	0
7577	1	0	0	0	1	0	440	3.38	0.96	17	0.15	0.447	124.845	0	1	0	27.6667	0	0	0
3515	0	0	0	1	2	0	210	4.06	0.74	28	0.18	0.293	125	0	1	0	96	0	0	0
3534	1	0	1	0	1	0.0333333	361	3.81	0.79	22	0.19	1.656	125	0	1	0	96	0	0	0
3541	1	0	0	1	2	0	245	3.3	1.63	29	0.21	0.813	125	0	0	0	96	0	0	0
3542	0	0	0	0	2	0		3.96	0.54	23	0.05	0.119	125	0	0	0	90	0	0	0
3577	0	0	0	1	2	0	226	1.64	0.84	34	0.11	1.63	125	0	0	0	96	0	0	0
3595	0	0	0	1	2	0.0833333	277	2.56	1.27	28	0.39	0.957	125	0	0	0	64	0	0	0
3630	0	0	0	1	1	0		5.06	2.07	17	0.47	2.158	125	0	0	0	96	0	0	0
3641	0	0	0	0	2	0.05		2.93	0.86	31	0.11	0.03	125	0	0	0	96	0	0	0
3652	0	0	0	1	1	0	503	3.76	0.82	18	0.13	1.4815	125	0	0	0	96	0	0	0
3675	0	0	1	1	1	0	376	3.68	0.55	20	0.11	0.178	125	0	1	0	96	0	0	0
3690	1	0	1	1	2	0	223	2.07	0.66	28	0.1	0.8155	125	0	0	0	96	0	0	0
3752	0	0	0	1	2	0.235294	235	5.68	1.12	19	0.26	0.959	125	0	1	0	91	0	0	0
3884	1	0	0	0	1	0	295	2.05	0.86	20	0.16	1.996	125	0	1	0	95.4667	0	0	0
3900	0	0	0	0	1	0	330	5.33	1.09	23	0.23	0.108	125	0	0	0	95.2333	0	0	0
3902	0	0	0	1	2	0.0666667	217	1.9	1.42	36	0.25	2.6725	125	0	0	0	95.2333	0	0	0
3933	1	0	1	1	2	0.05	194	3.26	1.02	33	0.38	0.459	125	0	0	0	94.7667	0	0	0
3938	1	0	0	1	2	0.0454545		4.57	0.94	29	0.19	0.228	125	0	0	0	90	0	0	0
3977	0	0	1	1	2	0.1875	379	2.37	1.08	30	0.17	0.281	125	0	1	0	94.0667	0	0	0
3978	1	0	0	1	2	0.25	251	3.65	1.14	30	0.17	1.7795	125	1	2	0	94.0667	0	0	0
3982	0	1	0	1	1	0	386	3.63	1.26	35	0.28	0.935	125	0	1	0	87	0	0	0
4017	1	0	0	1	2	0.181818	241	2.29	1.18	20	0.33	0.7055	125	0	1	0	36	0	0	0
4061	1	0	1	1	1	0	297	2.99	1.11	28	0.23	0.9915	125	0	0	0	90	0	0	0
4088	0	0	0	0	2	0	321	2.68	1.04	21	0.18	0.1375	125	0	0	0	91.7	0	0	0
4106	1	0	0	1	1	0	235	2.25	0.74	23	0.16	1.012	125	0	1	0	91.2667	0	0	0
4122	0	0	0	1	1	0	379	4.59	1.47	20	0.26	0.814	125	0	0	0	52	0	0	0
4160	1	0	0	1	1	0	400	1.67	0.67	16	0.13	0.66	125	0	0	0	86	0	0	0
4202	1	0	0	1	1	0.166667	303	3.07	1.17	19	0.28	0.6725	125	1	1	0	61	0	0	0
4375	0	0	0	1	2	0	281	3.17	1.18	26	0.25	0.3625	125	0	1	0	85.1333	0	0	0
4387	0	0	0	1	1	0	231	1.28	1.09	25	0.22	4.0035	125	0	0	0	84	0	0	0
4428	0	0	0	1	2	0	248	3.65	0.91	24	0.1	0.2715	125	0	0	0	83.9667	0	0	0
4470	0	0	0	0	1	0	485	3.26	1	22	0.17	0.472	125	0	0	0	83	0	0	0
4511	0	0	0	1	2	0	241	3.03	0.62	24	0.08	0.245	125	0	2	0	82.4	0	0	0
4531	0	1	0	1	1	0	329	6.95	1.07	19	0.22	0.449	125	0	1	0	82.1667	0	0	0
4601	0	0	0	1	2	0	182	6.1	1.07	39	0.21	0.4885	125	0	2	0	80.5333	0	0	0
4606	1	1	0	0	1	0	484	3.32	1.31	17	0.23	1.151	125	1	0	0	36	0	0	0
4639	1	0	0	1	2	0		5.13	0.78	28	0.18	0.3835	125	0	0	0	75	0	0	0
4640	1	0	0	0	2	0		4.46	1.01	20	0.26	0.359	125	0	1	0	72	0	0	0
4714	1	1	1	1	2	0.25	319	2.76	0.84	25	0.12	2.5725	125	0	0	0	60	0	0	0
4765	1	1	0	1	2	0.0625			0.88	17	0.17	1.0055	125	0	0	0	78	0	0	0
4766	0	0	0	1	1	0	398	2.27	0.87	16	0.18	0.6985	125	0	1	0	77	0	0	0
4777	1	0	0	0	2	0	206	1.8	0.72	22	0.26	2.3495	125	0	1	0	77	0	0	0
4923	1	1	0	0	2	0	226	3.18	0.81	17	0.2	1.7275	125	0	1	0	73.3333	0	0	0
4947	1	1	0	0	1	0	343	2.82	0.88	19	0.15	0.5205	125	0	0	0	72	0	0	0
4975	1	1	0	1	2	0.0714286	264	3.59	0.94	29	0.15	0.69	125	1	1	0	72.5667	0	0	0
4994	1	1	0	0	1	0.0833333	303	4.05	1.34	32	0.3	0.568	125	0	1	0	72.3333	0	0	0
5036	1	1	0	0	2	0.0869565	287	2.34	0.74	22	0.14	1.212	125	0	2	0	72	0	0	0
5059	0	0	0	1	1	0	423	4.17	1.61	18	0.28	4.181	125	0	0	0	65	0	0	0
5088	0	0	0	1	2	0	311	3.43	1.48	21	0.38	4.181	125	0	1	0	24	0	0	0
5092	1	1	0	1	2	0	259	2.69	1.02	27	0.14	1.238	125	0	1	0	70	0	0	0
5103	1	1	0	0	2	0.0357143	252	2.13	0.8	21	0.14	1.1885	125	0	1	0	70	0	0	0
5111	1	0	0	0	2	0	241	1.71	0.8	24	0.17	0.0605	125	0	1	0	70	0	0	0
5228	1	1	0	1	2	0	178	0.87	0.92	21	0.16	1.514	125	0	1	0	70	0	0	0
5318	0	0	0	1	2	0	234	2.44	0.94	17	0.16	0.091	125	0	1	0	66.6	0	0	0
5355	1	1	0	1	2	0	240	3.21	0.94	16	0.17	0.5405	125	0	1	0	66.2667	0	0	0
5401	1	1	0	0	2	0	201	3.21	0.79	32	0.19	0.876	125	0	1	0	65.3333	0	0	0
5419	1	1	0	1	2	0	260	3.05	0.84	24	0.15	0.753	125	0	0	0	65.3	0	0	0
5462	1	1	0	1	1	0	479	3.56	0.72	29	0.21	0.7845	125	0	0	0	64	0	0	0
5469	0	0	0	1	1	0	602	3.67	1.71	32	0.27	1.657	125	0	0	0	64	0	0	0
5499	1	0	0	0	2	0.0344828	203	1.47	0.87	25	0.2	1.4405	125	0	0	0	63.7	0	0	0
5532	1	1	0	0	2	0.176471	329	1.64	0.93	30	0.15	1.123	125	0	1	0	63.0667	0	0	0
5595	0	0	0	0	1	0.03125	354	4.67	1.12	38	0.23	0.1555	125	0	0	0	62.3	0	0	0
5617	1	0	0	1	2	0.0526316	196	2.93	0.68	32	0.17	0.1175	125	0	0	0	62	0	0	0
5697	1	1	0	1	2	0.222222	334	2.49	0.93	23	0.16	0.503	125	0	1	0	60.6667	0	0	0
5720	1	1	0	0	1	0.1	365	2.13	1.15	18	0.32	2.3265	125	1	0	0	60.4333	0	0	0
5727	0	0	0	1	2	0	202	2.61	0.81	26	0.18	0.172	125	0	0	0	60.2667	0	0	0
5815	1	0	1	1	1	0.1		2.84	1.19	28	0.27	1.4835	125	0	0	0	54	0	0	0
5845	0	0	0	1	2	0.0769231	197	4.66	0.93	18	0.22	0.9155	125	0	1	0	58.1	0	0	0
5868	0	0	0	1	1	0.0909091	444	1.75	1.04	27	0.2	0.704	125	0	0	0	57.6	0	0	0
5946	0	0	0	1	2	0.0666667		3.01	0.74	34	0.17	0.1875	125	0	0	0	56.2333	0	0	0
5954	1	1	0	0	2	0.0833333	302	4.74	0.91	32	0.14	0.3	125	0	0	0	56	0	0	0
5982	0	0	0	1	1	0	263	3.94	0.89	16	0.14	0.2315	125	0	1	0	55.8	0	0	0
5987	1	1	0	1	2	0.0967742	285	3.15	0.73	26	0.11	1.5035	125	0	1	0	55.6	0	0	0
6004	0	0	0	1	2	0	464	1.57	0.95	14	0.22	0.3895	125	0	0	0	56	0	0	0
6038	0	1	0	1	1	0.0833333	367	5.26	0.99	26	0.21	0.3175	125	0	0	0	54.6	0	0	0
6092	0	0	0	1	1	0	300	0.98	0.68	19	0.13	0.196	125	0	0	0	53.7333	0	0	0
6128	0	0	0	1	2	0	301	2.52	0.65	21	0.09	0.4135	125	0	0	0	53	0	0	0
6159	1	1	0	0	2	0	204	4.58	0.82	26	0.18	0.5125	125	0	1	0	52.5	0	0	0
6301	0	0	0	1	2	0		4.88	1	14	0.19	2.4555	125	0	1	0	49	0	0	0
6328	0	0	0	0	2	0	222	1.75	1.34	16	0.24	2.3595	125	0	0	0	49	0	0	0
6352	0	1	0	1	1	0.153846	291	2.12	0.79	28	0.33	7.5855	125	0	0	0	48.3333	0	0	0
6406	0	1	0	1	2	0	283	4	1.13	24	0.25	0.145	125	0	0	0	47.6667	0	0	0
6422	0	1	0	1	2	0.0769231	375	5.1	1.15	33	0.26	0.216	125	0	0	0	47.3667	0	0	0
6425	0	0	0	1	1	0		2.34	0.86	18	0.15	0.1975	125	0	0	0	47	0	0	0
6439	1	0	0	1	2	0	141	2.61	0.86	15	0.14	0.475	125	0	1	0	47	0	0	0
6474	0	0	0	1	2	0.0666667	345	2.41	1.66	25	0.29	1.548	125	0	1	0	46.5	0	0	0
6475	0	0	0	1	2	0.0588235	224	2.06	0.76	17	0.23	0.1965	125	0	0	0	46.5	0	0	0
6498	1	1	0	1	1	0.0714286	452	2.31	0.71	19	0.19	0.3735	125	0	0	0	46	0	0	0
6515	0	0	0	1	2	0	376	2.82	1.06	16	0.21	0.0755	125	0	0	0	45.9667	0	0	0
6519	1	1	0	1	1	0.0540541	461	3.29	0.8	20	0.18	0.923	125	0	1	0	46	0	0	0
6524	0	1	0	0	2	0.04	266	3.49	1.34	25	0.24	0.5495	125	0	0	0	46	0	0	0
6531	1	1	0	1	2	0.235294	273	1.68	0.74	24	0.13	0.6065	125	0	0	0	45.7	0	0	0
6536	0	0	0	1	2	0	259	2.94	1	24	0.2	1.5585	125	0	0	0	45.7	0	0	0
6570	1	1	0	1	1	0.0526316	249	3.56	1.27	27	0.25	1.2575	125	0	1	0	31	0	0	0
6591	1	0	0	1	1	0	441	1.92	0.79	19	0.19	0.138	125	0	1	0	45	0	0	0
6599	0	0	0	1	2	0.037037	349	2.25	1.27	20	0.22	1.3345	125	0	0	0	45	0	0	0
6626	0	1	0	1	1	0	470	2.93	0.92	22	0.22	0.576	125	0	1	0	43.7	0	0	0
6634	1	1	0	1	2	0.238095	244	3.36	1.01	30	0.23	0.6855	125	0	1	0	43.6333	0	0	0
6651	1	0	0	0	1	0	267	3.61	0.78	24	0.21	0.0435	125	0	0	0	43.4667	0	0	0
6665	0	1	0	0	2	0	226	3	0.66	27	0.17	0.1335	125	0	0	0	42.9333	0	0	0
6676	0	0	0	0	2	0	205	3.53	1.2	33	0.24	0.156	125	0	0	0	42.7667	0	0	0
6687	1	0	0	1	2	0	243	3.32	1.02	23	0.22	0.137	125	0	1	0	42.5333	0	0	0
6800	0	1	0	0	2	0	265	3.84	0.81	20	0.2	0.233	125	0	1	0	39.9667	0	0	0
6850	1	1	0	1	2	0.176471	405	5.26	1.53	25	0.46	1.4945	125	0	0	0	39.4333	0	0	0
6880	1	1	0	0	1	0.0769231	264	1.84	0.82	30	0.17	2.3675	125	0	0	0	38.9667	0	0	0
6973	1	0	0	1	2	0	363	3.58	0.63	19	0.16	0.3	125	0	2	0	36	0	0	0
7030	1	0	1	1	2	0	304	4.89	1.2	28	0.22	0.522	125	0	0	0	36.1667	0	0	0
7131	1	1	0	1	1	0	503	2.12	0.98	14	0.32	0.602	125	0	2	0	35	0	0	0
7160	1	0	0	0	2	0.0909091	359	2.87	0.95	22	0.16	1.493	125	0	0	0	34.3667	0	0	0
7167	0	0	0	1	2	0	221	2.6	1.07	23	0.17	0.8395	125	0	0	0	34.1333	0	0	0
7198	1	0	0	1	1	0	408	2.56	0.68	20	0.17	0.21	125	0	0	0	33	0	0	0
7227	1	0	0	1	2	0	387	4.29	1.32	23	0.29	0.4315	125	0	0	0	33.3667	0	0	0
7312	0	0	0	1	1	0	407	3.7	1.03	23	0.17	0.233	125	0	0	0	31.3	0	0	0
7363	1	0	0	1	2	0	321	1.86	1.18	25	0.31	1.511	125	0	0	0	30.8	0	0	0
7377	1	0	0	1	2	0	213	3.82	1.02	37	0.23	0.625	125	0	1	0	30	0	0	0
7398	0	0	0	1	2	0	479	1.4	1.08	18	0.12	0.4145	125	0	0	0	30.3333	0	0	0
7435	1	0	0	1	2	0.0909091	298	2.42	1.32	29	0.28	0.6365	125	0	0	0	29.8667	0	0	0
7571	1	1	0	1	1	0.0769231	292	1.54	0.74	26	0.16	1.41	125	0	1	0	27.8333	0	0	0
7576	0	0	0	0	2	0	246	3.31	0.81	21	0.08	0.312	125	0	0	0	27.6667	0	0	0
7583	1	0	0	1	2	0.1	370	5.14	1.59	19	0.42	1.2315	125	0	0	0	27.3	0	0	0
7657	0	0	0	0	2	0		2.38	1.21	24	0.26	2.043	125	0	0	0	24	0	0	0
7668	1	1	0	1	2	0.266667	293	6.7	1.23	32	0.24	1.756	125	0	1	0	25.9	0	0	0
7684	1	1	0	1	2	0.176471	308	3.86	0.94	26	0.21	0.2805	125	0	0	0	25.7333	0	0	0
7689	1	1	0	1	2	0.266667	469	2.88	1.53	24	0.35	1.8635	125	1	0	0	25.6667	0	0	0
7730	1	1	0	1	2	0	353	2.92	1.28	24	0.28	0.883	125	0	0	0	25.2	0	0	0
7785	1	1	0	0	2	0.0769231	167	4.11	1.1	26	0.21	0.276	125	0	0	0	25	0	0	0
7886	0	0	0	1	2	0.142857	390	1.46	1.2	26	0.31	0.184	125	0	2	0	24	0	0	0
7930	1	1	1	1	2	0	338	4.42	1.4	17	0.2	0.9705	125	0	1	0	24	0	0	0
7945	0	0	0	1	2	0	260	2.24	0.81	27	0.2	0.167	125	0	0	0	23	0	0	0
8169	0	1	0	1	2	0.1	215	2.9	0.71	25	0.12	0.208	125	0	1	0	19.1333	0	0	0
8178	1	1	0	1	2	0.142857	359	3.11	0.7	20	0.24	2.469	125	0	1	0	18	0	0	0
8202	1	1	1	1	1	0.296296	438	5.58	1.22	25	0.24	0.782	125	0	0	0	18.5	0	0	0
8216	1	0	0	0	2	0	303	7.83	1.24	15	0.26	0.253	125	0	0	0	18.4333	0	0	0
																	48.484
																	23.6818

## Sheet: 1356
ID	sex	age	Hypertension	IMS	RASI	UA	serum IgA	serum C3	eGFR	UPE	serum C4	M	E	S	T	C	Glomerulosclerosis
3512	2	23	0	0	0		3.96	0.54	125	0.119	0.05	0	0	0	0	0	0
3515	2	27	0	1	1	317	3.1	0.61	91.4554	0.535	0.07	1	0	1	1	0	0.352941
3519	2	21	0	1	0	246	3.31	0.81	125	0.312	0.08	0	0	0	0	0	0
3520	2	21	0	0	1	301	2.52	0.65	125	0.4135	0.09	0	0	0	0	0	0
3528	2	38	0	1	1		3.9	0.78	122.447	0.086	0.1	0	0	0	0	0	0
3534	2	24	0	0	1	248	3.65	0.91	125	0.2715	0.1	0	0	0	0	0	0
3541	1	30	0	0	1	409	2.12	0.76	102.508	0.225	0.1	0	0	0	0	0	0.125
3542	2	28	1	0	1	223	2.07	0.66	125	0.8155	0.1	1	0	0	0	0	0
3547	2	34	0	1	1	226	1.64	0.84	125	1.63	0.11	0	0	0	0	0	0
3549	2	31	0	1	0		2.93	0.86	125	0.03	0.11	0	0	0	0	0	0.05
3550	1	27	0	1	1	211	2.57	0.74	114.138	1.908	0.11	1	1	0	0	0	0
3558	1	22	0	0	1	342	2.28	0.83	90.5353	0.479	0.11	1	1	1	0	0	0
3559	1	60	1	1	1	365	4.63	1.15	93.2629	1.2525	0.11	1	0	0	0	0	0
3560	2	37	0	0	0	277	4.65	0.82	116.847	0.176	0.12	0	0	0	0	0	0
3562	1	23	0	0	1	404	4.51	0.91	120.945	0.198	0.12	0	0	1	0	0	0
3567	2	18	0	1	1	479	1.4	1.08	125	0.4145	0.12	0	0	0	0	0	0
3571	2	25	1	1	1	319	2.76	0.84	125	2.5725	0.12	1	1	1	0	0	0.25
3572	2	36	0	0	0	206	3.03	0.62	116.949	0.2605	0.12	1	0	1	0	0	0.0357143
3576	2	36	0	1	1	399	3.28	0.78	68.332	3.4535	0.12	1	0	1	1	0	0.411765
3577	1	18	0	1	1	503	3.76	0.82	125	1.4815	0.13	0	1	0	0	0	0
3579	2	30	0	0	1	377	2.71	1.26	77.2584	0.553	0.13	0	0	1	0	0	0.125
3595	1	19	0	0	1	300	0.98	0.68	125	0.196	0.13	0	0	0	0	0	0
3606	2	52	1	0	1	361	3.17	0.92	105.823	0.218	0.13	0	1	0	0	0	0
3607	1	16	0	0	1	400	1.67	0.67	125	0.66	0.13	1	0	0	0	0	0
3608	2	48	1	1	1	248	1.75	0.64	85.5846	2.4715	0.13	1	0	1	0	0	0.125
3611	2	24	0	1	1	273	1.68	0.74	125	0.6065	0.13	1	0	1	0	0	0.235294
3617	1	56	0	1	1	354	2.98	0.8	93.1019	1.7415	0.13	1	1	0	0	0	0
3625	2	25	0	0	1	243	2.96	0.61	125	1.0005	0.13	1	1	1	0	0	0.0526316
3626	1	43	1	1	1	423	3.68	0.73	81.0185	0.7835	0.13	1	0	1	1	0	0.333333
3630	1	24	0	0	1		2.89	0.65	122.05	0.263	0.14	0	0	0	0	0	0
3631	2	48	1	1	1	257	4.57	1.21	88.5497	1.0355	0.14	0	0	0	0	0	0.230769
3633	2	42	0	0	1		4.77	0.64	107.715	0.2755	0.14	0	0	0	0	0	0
3640	2	47	0	1	1	272	4	0.66	110.308	0.4175	0.14	0	0	0	0	0	0.0625
3641	1	25	0	1	1	412		0.73	118.023	0.117	0.14	1	0	0	0	0	0
3642	1	33	0	1	1	431	2.4	0.9	68.0384	1.062	0.14	1	0	1	0	0	0
3652	1	41	1	0	0	396	2.35	0.68	103.447	0.7955	0.14	1	0	1	0	0	0
3657	2	32	0	0	0	302	4.74	0.91	125	0.3	0.14	1	1	1	0	0	0.0833333
3658	1	28	0	0	1	396	4.76	0.98	122.805	0.556	0.14	1	0	0	0	0	0.166667
3660	2	32	0	0	1		4.23	0.6	115.554	0.368	0.14	1	0	0	0	0	0.181818
3662	2	56	1	0	1	474	2.98	1.09	46.4202	0.767	0.14	0	0	0	1	0	0.666667
3663	1	36	1	0	1	506	0.93	0.94	68.6903	12.9355	0.14	1	1	1	1	0	0.333333
3669	1	49	1	1	1	289	6.3	0.8	74.0073	2.5615	0.14	1	1	0	1	0	0
3675	2	46	1	0	0	325	4.42	1.01	75.2755	1.0195	0.14	1	1	1	1	0	0.363636
3677	2	33	0	0	1	363	2.92	0.71	100.116	0.7305	0.14	1	0	1	1	0	0.125
3679	1	32	0	0	0	563	3.92	0.72	17.3354	2.936	0.14	0	0	0	2	0	1
3686	2	25	1	1	0	645	2.12	0.62	6.18557	3.7615	0.14	1	0	1	2	0	0.9
3689	1	37	1	1	1	429	4.03	0.83	66.8259	1.632	0.14	1	0	1	2	0	0.571429
3690	2	35	1	1	1	388	3.53	1.14	123.278	0.2975	0.15	0	0	1	0	0	0
3694	1	18	0	0	1		2.34	0.86	125	0.1975	0.15	0	0	0	0	0	0
3695	2	39	0	1	1	300	3.69	1.04	115.217	0.5305	0.15	0	0	1	0	0	0
3700	1	32	1	0	1	350	2.44	0.91	115.38	2.738	0.15	0	0	1	0	0	0.047619
3702	2	55	1	1	1		3.63	0.86	105.661	0.105	0.15	1	0	0	0	0	0.307692
3703	1	19	0	1	0	343	2.82	0.88	125	0.5205	0.15	1	0	1	0	0	0
3706	2	24	0	1	1	260	3.05	0.84	125	0.753	0.15	1	0	1	0	0	0
3707	2	39	0	1	1	348	2.46	0.69	66.907	0.676	0.15	1	1	1	0	0	0.272727
3714	2	29	0	1	0	259	4.03	0.64	120.678	0.315	0.15	1	1	1	0	0	0.214286
3718	2	33	1	0	1	426	3.5	0.66	76.712	0.319	0.15	1	0	1	0	0	0
3727	1	24	0	0	1	349	1.29	0.84	122.725	0.935	0.15	1	0	1	0	0	0.32
3739	2	44	0	1	1	274	6.43	0.96	97.7879	0.395	0.15	1	0	0	0	0	0.0833333
3742	2	30	0	0	1	234	6.74	0.7	123.508	0.291	0.15	1	0	0	0	0	0
3743	2	37	0	1	1	239	2.12	0.59	114.083	0.796	0.15	1	0	1	0	0	0.181818
3752	1	50	1	1	1	344	2.98	1.13	113.005	2.6155	0.15	1	0	0	0	0	0
3759	2	53	1	0	1	334	3.42	0.53	91.797	0.828	0.15	1	0	0	1	0	0.571429
3763	2	21	1	1	0	311	2.98	0.79	92.4804	1.229	0.15	1	0	0	2	0	0.333333
3764	2	27	1	0	1	260	2.18	0.6	123.1	1.083	0.16	0	0	0	0	0	0.111111
3772	2	63	1	0	1	218	3.45	0.95	94.4969	0.1035	0.16	0	0	0	0	0	0
3796	2	40	0	1	0	269	3.32	0.68	75.1386	0.566	0.16	0	0	0	0	0	0
3797	1	30	0	1	1	332	2.77	0.98	124.101	4.8735	0.16	0	0	0	0	0	0
3807	2	41	0	0	0	153	5.01	0.79	113.61	0.041	0.16	0	0	0	0	0	0
3812	2	42	0	1	1		2.61	0.82	108.903	1.046	0.16	1	0	0	0	0	0.375
3813	1	50	1	0	1	335	5.18	1.19	107.835	0.3305	0.16	1	0	0	0	0	0.136364
3816	2	22	0	1	0	359	2.87	0.95	125	1.493	0.16	1	0	0	0	0	0.0909091
3818	2	36	0	1	1	289	3.54	1.11	84.5235	0.901	0.16	1	0	1	0	0	0.0833333
3820	2	42	1	1	1	238	4.62	0.88	104.909	0.8495	0.16	1	0	1	0	0	0.0666667
3821	2	50	1	1	1	243	2.49	0.88	90.4286	2.562	0.16	1	0	1	1	0	0.461538
3831	1	56	1	1	1	340	2.3	1.01	67.2546	5.816	0.16	1	1	1	1	0	0.0555556
3832	2	40	0	0	1	222	3.94	0.8	90.5319	0.1125	0.17	0	0	0	0	0	0.222222
3850	1	31	0	0	0	311	3.57	0.7	121.707	0.132	0.17	0	0	0	0	0	0.0416667
3862	1	22	0	1	0	485	3.26	1	125	0.472	0.17	0	0	0	0	0	0
3866	2	25	0	0	1	243	2.79	0.67	124.117	0.3695	0.17	0	0	0	0	0	0
3871	2	35	0	1	0	260	1.51	0.69	112.541	0.108	0.17	0	0	1	0	0	0.1
3875	2	34	0	1	1		3.01	0.74	125	0.1875	0.17	0	0	0	0	0	0.0666667
3884	2	27	0	1	0	226	3	0.66	125	0.1335	0.17	0	0	1	0	0	0
3889	2	39	1	0	1	190	4.56	0.88	110.609	0.103	0.17	0	0	0	0	0	0.0666667
3894	2	23	0	1	1	221	2.6	1.07	125	0.8395	0.17	0	0	0	0	0	0
3895	1	23	0	0	1	407	3.7	1.03	125	0.233	0.17	0	0	0	0	0	0
3900	1	18	0	0	1	415	3.37	0.93	125	1.397	0.17	0	0	0	0	0	0
3902	2	17	0	1	1			0.88	125	1.0055	0.17	1	0	1	0	0	0.0625
3916	2	35	0	1	1	239	3.82	1.46	117.065	0.694	0.17	1	0	0	0	0	0
3919	1	72	1	1	0	567	1.5	0.83	44.0768	0.4355	0.17	1	0	1	0	0	0.181818
3924	1	32	0	1	1	510	4.04	0.87	72.9016	0.6895	0.17	1	0	0	0	0	0.1
3928	2	32	0	1	1	196	2.93	0.68	125	0.1175	0.17	1	0	0	0	0	0.0526316
3929	2	61	0	1	0	491	2.08	1.07	53.153	0.312	0.17	1	0	0	0	0	0.1
3933	2	42	1	1	1	179	2.15	1.06	111.448	0.6775	0.17	1	0	0	0	0	0.423077
3934	1	30	0	1	0	264	1.84	0.82	125	2.3675	0.17	1	0	1	0	0	0.0769231
3935	1	20	0	1	1	408	2.56	0.68	125	0.21	0.17	1	0	0	0	0	0
3938	1	25	0	0	1	404	3.26	0.83	118.635	0.0845	0.17	1	0	0	0	0	0
3947	2	57	0	1	1	249	2.83	0.93	63.9109	2.8735	0.17	1	1	1	0	0	0.272727
3958	2	38	0	1	1	185	3.23	0.94	117.507	0.9625	0.17	1	0	0	0	0	0.0909091
3961	1	59	0	0	1	240	1.3	0.82	101.229	0.308	0.17	1	0	0	0	0	0
3971	1	14	1	0	1	549	0.65	0.82	125	0.644	0.17	1	0	0	0	0	0
3972	2	14	0	0	1	318	2.01	0.83	125	0.476	0.17	1	0	1	0	0	0
3977	2	49	0	0	1	192	5.1	0.85	102.547	0.4855	0.17	1	1	1	0	0	0.2
3978	2	56	1	0	1	422	4.22	1.16	83.7107	0.745	0.17	1	1	0	0	0	0.125
3980	1	45	0	1	1	433	3.85	0.88	64.482	0.745	0.17	0	0	0	1	0	0.533333
3982	2	49	1	0	1		3.56	1.27	45.8279	0.4325	0.17	0	0	0	1	0	0.117647
3983	2	39	0	1	1	333	2.45	0.8	105.123	0.7275	0.17	1	1	0	1	0	0.0833333
3998	2	45	0	1	1	290	4.15	1.09	102.721	0.811	0.17	1	0	1	2	0	0
4002	1	21	0	0	1	489	3.72	1.07	82.2336	0.218	0.18	0	0	0	0	0	0
4011	2	44	0	1	0	299		0.86	88.0235	9.248	0.18	0	0	0	0	0	0
4012	2	21	0	0	0	321	2.68	1.04	125	0.1375	0.18	0	1	0	0	0	0
4017	1	20	0	1	1	524	3.85	0.81	123.52	3.013	0.18	0	1	1	0	0	0
4027	2	26	0	0	1	202	2.61	0.81	125	0.172	0.18	0	0	0	0	0	0
4037	2	30	0	0	1	318	3.39	0.86	119.149	0.1065	0.18	0	0	0	0	0	0.107143
4054	1	21	0	1	1	439	3.52	0.94	124.649	0.8385	0.18	0	0	0	0	0	0
4061	1	42	1	1	1	470	3.45	0.76	81.5897	1.009	0.18	0	0	1	0	0	0.25
4066	2	54	1	0	1	273	4.73	1.06	87.9231	0.2105	0.18	0	0	1	0	0	0
4070	1	45	1	1	1	316	3.17	1.25	93.5549	0.722	0.18	1	0	0	0	0	0.2
4071	2	32	0	0	1	219	3.04	1.07	114.937	0.118	0.18	1	0	0	0	0	0.125
4080	2	28	0	0	1		5.13	0.78	125	0.3835	0.18	1	1	0	0	0	0
4081	1	25	0	0	1	565	1.98	0.77	65.9458	0.6985	0.18	1	1	0	0	0	0.166667
4088	2	46	0	1	1	267	3.25	1.02	111.086	0.205	0.18	1	1	1	0	0	0
4089	2	61	1	0	1	279	3.57	0.82	95.8338	0.148	0.18	1	0	0	0	0	0.0731707
4095	1	43	1	1	1	365	3.37	1.06	96.2297	1.902	0.18	1	0	0	0	0	0.363636
4100	2	32	0	1	1	259	2.87	0.9	110.421	0.9135	0.18	1	0	1	0	0	0.0714286
4106	2	34	0	1	1		2.44	0.88	80.6901	0.6765	0.18	1	0	1	0	0	0.190476
4110	2	46	0	1	1	318	2.89	0.68	104.731	1.008	0.18	1	0	0	0	0	0.2
4115	2	35	0	0	1	209	2.68	0.86	117.774	0.195	0.18	1	0	0	0	0	0.166667
4118	2	28	0	1	1	369	2.24	1.15	118.213	0.665	0.18	1	0	0	0	0	0.153846
4122	1	60	1	0	0	422	7.24	0.82	17.3253	4.934	0.18	1	1	0	0	0	0.0588235
4124	1	32	0	0	1	366	5.87	1.03	125	0.762	0.18	1	0	0	0	0	0.111111
4125	1	32	0	1	1	311	2.72	0.87	102.501	0.7285	0.18	0	0	1	1	0	0.138889
4132	2	27	0	1	1	321	6.33	1.01	71.8563	0.894	0.18	1	0	1	1	0	0.714286
4133	1	58	1	1	1	309	2.65	0.85	84.2048	0.583	0.18	1	0	0	1	0	0.545455
4138	2	38	0	1	1	434	4.72	1.17	75.1192	1.3275	0.18	1	0	1	1	0	0.25
4142	1	74	1	1	1	380	1.88	0.91	59.9495	8.1985	0.18	1	1	0	1	0	0
4151	1	51	1	1	1	504	3.36	1.01	61.1879	0.987	0.18	1	0	1	1	0	0.304348
4152	2	23	0	1	1	307	3.47	0.8	111.29	2.941	0.18	1	1	1	1	0	0.444444
4160	2	42	1	1	1	305	2.08	0.78	64.6701	0.885	0.18	1	1	1	1	0	0.117647
4161	1	25	0	1	1	412	2.68	0.86	103.295	1.1175	0.18	1	0	1	1	0	0.466667
4178	2	23	1	1	0	552	2.18	0.79	18.2429	0.454	0.18	0	0	1	2	0	0.5
4180	2	39	1	1	0	485	2.37	0.76	23.4962	5.0745	0.18	1	0	1	2	0	0.571429
4181	2	36	1	1	0	346	2.74	0.87	34.9314	5.4965	0.18	1	0	1	2	0	0.8
4185	2	40	1	0	1	152	2.38	0.96	114.41	0.515	0.19	0	0	0	0	0	0.105263
4186	2	46	0	1	1	166	1.36	1.11	119.355	2.951	0.19	0	0	0	0	0	0
4188	2	41	0	1	1	186	2.64	0.87	112.913	4.376	0.19	0	0	0	0	0	0
4190	2	46	0	0	1	287	2.89	0.98	89.8026	0.077	0.19	0	0	0	0	0	0
4202	2	26	0	1	1	221	3.24	0.9	120.528	0.578	0.19	0	0	0	0	0	0
4209	2	29	0	0	1		4.57	0.94	125	0.228	0.19	1	1	0	0	0	0.0454545
4239	1	31	0	1	1	353	3.5	1.01	99.0315	0.0805	0.19	1	0	0	0	0	0.133333
4240	1	51	1	1	0	407	2.1	0.8	99.8777	1.5335	0.19	1	1	0	0	0	0.0909091
4252	1	40	1	1	1	398	5.01	0.99	108.483	2.7325	0.19	1	0	1	0	0	0
4256	2	44	1	1	1	234	3.8	0.86	115.726	0.957	0.19	1	0	1	0	0	0.1875
4261	1	30	1	1	0	646	3.72	0.87	89.8731	0.165	0.19	1	0	1	0	0	0.1
4268	1	19	0	0	1	452	2.31	0.71	125	0.3735	0.19	1	0	1	0	0	0.0714286
4272	2	49	0	1	1	349	3.21	1	92.7119	1.2305	0.19	1	0	0	0	0	0.190476
4274	1	45	0	1	0	301	4.86	0.9	86.2295	0.731	0.19	1	0	0	0	0	0.285714
4276	1	38	1	1	1	424	5.74	0.82	68.4386	1.986	0.19	1	0	0	0	0	0
4288	2	30	0	0	1	346		0.88	125	0.3905	0.19	1	1	1	0	0	0.0769231
4292	2	47	1	1	1	366	2.42	0.69	110.308	1.273	0.19	1	0	1	0	0	0.176471
4294	2	30	0	0	1	421	3.29	1.29	109.904	0.962	0.19	1	0	1	0	0	0.214286
4295	1	25	0	1	1	420	2.74	1.05	122.549	2.0265	0.19	0	1	0	1	0	0
4298	1	26	1	0	0	560	1.28	0.78	83.9889	1.148	0.19	0	0	0	1	0	0.6
4305	2	35	1	1	1	416	1.81	0.87	52.6794	0.296	0.19	1	1	1	1	0	0.4375
4307	2	36	0	1	0	458	1.46	0.76	74.0698	1.088	0.19	1	1	0	1	0	0.25
4308	2	28	0	1	0	381	3.28	0.97	120.158	1.521	0.19	1	0	1	1	0	0.36
4310	1	27	1	1	0	409	2.28	0.92	68.209	1.2795	0.19	1	0	1	1	0	0.357143
4312	1	27	0	1	1	560	2.41	0.8	82.4506	4.8645	0.19	1	0	1	1	0	0
4313	1	31	0	1	1	432	3.24	0.63	62.059	2.6415	0.19	1	0	1	1	0	0.419355
4320	1	33	0	1	1	560	2.11	1.04	83.803	2.5075	0.19	1	1	1	1	0	0.272727
4327	2	44	1	1	0	315	4.23	0.76	42.6906	0.926	0.19	1	0	0	1	0	0.333333
4341	1	29	1	1	0	504	3.54	0.82	33.2619	2.715	0.19	1	0	1	1	0	0.375
4344	2	59	1	1	1	369	7.22	0.89	75.4056	1.375	0.19	1	1	1	1	0	0.0909091
4345	1	58	1	1	1	409	4.12	0.93	93.6033	0.3355	0.19	1	0	0	1	0	0.125
4346	1	48	1	1	0	466	2.6	0.97	42.2852	2.427	0.19	1	0	1	2	0	0.25
4354	2	28	0	1	1	451	2.23	0.88	65.4186	0.9135	0.19	1	0	1	2	0	0.551724
4357	1	42	1	1	0	421	2.89	0.95	19.5859	3.6835	0.19	1	0	1	2	0	0.642857
4358	1	26	0	0	1	317	3.69	0.51	111.603	0.724	0.2	0	0	0	0	0	0
4362	2	35	0	1	0	312	1.95	1.05	97.0168	0.8595	0.2	0	1	1	0	0	0.047619
4363	2	29	0	0	0	206	3.41	0.77	119.989	0.1245	0.2	0	0	0	0	0	0.0454545
4366	1	27	0	1	1	444	1.75	1.04	125	0.704	0.2	0	0	0	0	0	0.0909091
4371	1	38	0	0	1	403	2.54	0.97	114.475	0.2685	0.2	0	0	0	0	0	0.0434783
4375	2	43	1	1	1	386	3.2	1.32	116.541	1.6965	0.2	0	0	0	0	0	0
4376	2	24	0	0	1	259	2.94	1	125	1.5585	0.2	0	1	0	0	0	0
4377	2	27	0	0	1	260	2.24	0.81	125	0.167	0.2	0	0	0	0	0	0
4381	1	22	0	1	1	499	2.2	0.88	121.161	1.207	0.2	1	0	1	0	0	0.136364
4382	1	23	0	1	1	368	3.86	0.99	119.693	1.153	0.2	1	0	1	0	0	0
4383	2	25	0	0	0	203	1.47	0.87	125	1.4405	0.2	1	0	0	0	0	0.0344828
4385	1	35	1	1	1	501	3.68	0.85	83.634	0.9765	0.2	1	0	0	0	0	0.125
4387	2	28	0	0	1	279	3.04	0.86	92.2618	0.8005	0.2	1	0	1	0	0	0.142857
4389	1	18	0	0	1	499	2.04	0.9	109.993	0.709	0.2	1	1	1	0	0	0.0909091
4396	2	37	0	0	1	342	2.9	1	117.582	0.327	0.2	1	0	1	0	0	0.217391
4397	1	45	1	1	1	304	3.88	0.97	106.487	2.2765	0.2	1	0	1	0	0	0.111111
4402	1	21	0	0	1	396	4.38	0.9	122.015	0.5715	0.2	1	0	1	0	0	0.0666667
4407	1	18	0	1	1	418	2.9	1.23	119.797	1.221	0.2	1	0	0	0	0	0.0769231
4409	2	32	0	0	1	389	3.27	0.86	85.6035	0.349	0.2	1	0	1	0	0	0.192308
4413	2	48	0	1	0	347	4.86	0.83	98.6823	0.7805	0.2	1	0	0	1	0	0.470588
4418	2	55	0	1	0	536	2.77	0.89	47.248	5.151	0.2	1	1	1	1	0	0
4422	2	31	0	1	0	255	3.7	0.83	98.0849	2.666	0.2	1	1	1	1	0	0.411765
4426	2	50	0	1	1	192	3.42	0.57	95.4986	0.3975	0.2	1	0	1	1	0	0.454545
4428	2	48	1	1	1	431	3.09	0.96	98.6823	1.3275	0.2	1	0	0	1	0	0.5
4462	1	25	1	0	0	444	3.23	0.63	29.6334	10.33	0.2	1	0	0	2	0	0.75
4463	1	35	1	0	0	516	3.41	0.82	12.9103	2.8865	0.2	1	0	1	2	0	0.75
4465	2	38	0	1	1	233	3.76	0.74	98.3818	2.7345	0.2	1	0	1	2	0	0.25
4470	2	27	1	1	0	295	3.22	0.72	31.6932	8.5365	0.2	1	1	1	2	0	0.357143
4478	1	45	0	1	0	608	0.89	0.71	23.8887	2.3005	0.2	1	0	1	2	0	0.772727
4481	2	26	1	1	0	228	2.14	0.86	80.5784	6.1515	0.2	1	0	1	2	0	0.454545
4492	2	42	0	1	0	215	2.07	1.03	97.3847	0.0795	0.21	0	0	0	0	0	0.037037
4498	2	30	0	0	1	212	2.27	0.88	123.508	0.126	0.21	0	0	0	0	0	0
4504	1	26	0	0	1	367	5.26	0.99	125	0.3175	0.21	0	0	1	0	0	0.0833333
4508	2	16	0	0	1	376	2.82	1.06	125	0.0755	0.21	0	0	0	0	0	0
4511	1	24	0	0	1	392	3.65	0.91	81.4127	0.336	0.21	0	0	0	0	0	0
4531	2	24	0	0	1	259	3.3	0.74	125	0.3335	0.21	0	0	1	0	0	0
4532	2	37	0	1	1	401	3.12	1.09	61.4108	1.579	0.21	0	0	0	0	0	0.333333
4539	2	30	0	1	1	218	2.12	1.41	125	0.108	0.21	0	0	0	0	0	0
4541	2	29	0	1	1	245	3.3	1.63	125	0.813	0.21	1	0	0	0	0	0
4548	2	46	1	1	1	449	3.01	0.64	71.0141	0.892	0.21	1	0	0	0	0	0.181818
4550	2	30	0	1	1	232	3.44	0.91	124.3	0.4065	0.21	1	0	0	0	0	0.153846
4551	2	51	1	1	1	153	1.7	0.79	107.252	3.251	0.21	1	0	0	0	0	0
4553	1	28	0	0	1	270	2.61	0.85	99.7835	0.348	0.21	1	0	1	0	0	0.259259
4556	1	29	0	0	1	479	3.56	0.72	125	0.7845	0.21	1	0	1	0	0	0
4570	2	34	0	1	0	350	3.82	1.32	121.645	1.065	0.21	1	1	0	0	0	0.130435
4576	2	46	0	1	1	254	3.68	0.97	112.557	0.659	0.21	1	0	0	0	0	0.0714286
4580	2	30	0	0	1	366	2.82	0.84	102.248	0.334	0.21	1	0	0	0	0	0.153846
4581	2	41	0	1	1	369	4.62	1.14	93.0127	1.8805	0.21	1	0	1	0	0	0.181818
4585	1	24	0	0	0	267	3.61	0.78	125	0.0435	0.21	1	0	0	0	0	0
4586	2	50	0	0	1	199	3.57	0.86	106.649	0.089	0.21	1	0	0	0	0	0.214286
4587	2	58	1	1	1	346	2.69	0.91	91.9881	0.4525	0.21	1	0	0	0	0	0
4590	2	29	0	0	0	288	3.89	1.14	102.969	0.3055	0.21	1	0	0	0	0	0
4600	1	50	1	0	0	384	2.11	0.89	70.1498	0.0125	0.21	1	0	0	0	0	0.333333
4601	2	26	0	1	1	308	3.86	0.94	125	0.2805	0.21	1	0	1	0	0	0.176471
4603	2	26	0	0	0	167	4.11	1.1	125	0.276	0.21	1	0	1	0	0	0.0769231
4606	2	35	0	1	1	442	1.95	1.05	77.8246	0.413	0.21	1	0	1	0	0	0.227273
4607	2	35	0	1	1	268	2.94	1.14	116.373	0.7065	0.21	1	0	1	0	0	0.12
4608	1	25	0	0	1	366	2.32	0.84	124.681	1.2175	0.21	1	0	1	0	0	0
4619	2	56	1	1	1	314	5.26	1.01	91.5572	0.605	0.21	1	0	0	0	0	0.285714
4620	2	28	0	0	0	297	5.39	0.99	125	1.188	0.21	1	1	0	0	0	0.3
4621	2	34	1	0	1	283	4.26	0.96	119.336	0.4815	0.21	1	0	1	0	0	0
4630	2	37	0	0	0	347	3.66	0.97	25.3458	0.9715	0.21	0	0	0	1	0	0
4631	1	32	0	1	0	518	0.98	1.07	40.5998	2.4665	0.21	0	0	1	1	0	0.444444
4639	2	53	1	1	1	576	4.85	1.23	70.6083	0.04	0.21	1	1	0	1	0	0.125
4640	2	41	0	1	1	460	2.86	0.9	36.1388	1.767	0.21	1	0	1	1	0	0.454545
4641	2	33	0	1	1		1.56	1.03	75.6473	3.9315	0.21	1	1	1	1	0	0.310345
4657	1	32	0	1	0	419	2.73	0.97	43.7231	3.4655	0.21	1	1	1	1	0	0.0526316
4662	1	31	0	0	1	412	4.28	1.03	78.3748	2.625	0.21	1	0	1	1	0	0.4
4663	1	22	0	1	1	428	2.61	1	70.6473	3.629	0.21	1	0	1	1	0	0.333333
4668	2	34	1	1	1	433	5.28	0.73	53.609	0.2955	0.21	1	0	1	1	0	0.444444
4669	2	35	1	0	1	357		0.77	62.2796	0.13	0.21	1	0	1	1	0	0.714286
4674	2	40	1	1	0	371	2.55	0.79	66.4387	2.999	0.21	1	0	1	1	0	0.47619
4676	2	27	0	1	1	288	2.78	1.05	119.046	0.568	0.21	1	1	1	1	0	0.538462
4680	1	52	1	1	0	517	2.48	0.88	31.9121	3.26	0.21	0	0	0	2	0	0.714286
4683	1	19	0	1	0	478	1.63	0.84	38.8317	3.3515	0.21	0	1	0	2	0	0.7
4698	2	33	1	0	0	513	3.93	0.75	5.69483	3.046	0.21	0	0	1	2	0	1
4699	2	20	0	1	0		2.62	1.13	35.8515	0.654	0.21	1	0	1	2	0	0
4700	1	40	1	0	0		2.1	0.91	27.195	9.9275	0.21	1	0	1	2	0	0.25
4706	2	36	0	0	0	508	3.84	0.85	27.0754	1.8155	0.21	1	0	1	2	0	0.75
4707	2	29	0	1	0	441	3.49	0.88	37.5306	1.6605	0.21	1	0	1	2	0	0.8
4714	2	30	0	1	1	349	4.01	0.97	50.3359	3.457	0.21	1	0	1	2	0	0.555556
4715	2	27	0	1	1	391	2.73	1.03	87.3254	2.1185	0.22	0	0	1	0	0	0.111111
4716	1	25	0	1	1	231	1.28	1.09	125	4.0035	0.22	0	0	0	0	0	0
4723	2	34	0	1	1	256	2.74	0.97	117.193	1.1125	0.22	0	0	0	0	0	0.125
4727	1	38	0	1	1	416	3.03	1.07	111.854	0.4955	0.22	0	0	0	0	0	0.0555556
4729	2	29	0	1	0	338	2.69	1.03	124.379	0.063	0.22	0	0	0	0	0	0
4730	1	28	0	1	1	377	3.87	0.93	79.157	0.65	0.22	0	0	0	0	0	0.0909091
4731	2	30	0	1	1	266	3.2	0.89	109.904	0.486	0.22	0	0	0	0	0	0
4737	2	33	0	0	0	345	4.01	0.82	77.8045	12.9995	0.22	0	0	0	0	0	0
4744	1	21	0	1	0	386	1.87	1.01	107.7	6.3005	0.22	0	0	0	0	0	0
4758	2	14	0	0	1	464	1.57	0.95	125	0.3895	0.22	0	0	0	0	0	0
4765	2	23	0	0	1	279	4.82	0.98	113.332	0.199	0.22	0	0	0	0	0	0
4766	2	20	0	0	1	349	2.25	1.27	125	1.3345	0.22	0	0	0	0	0	0.037037
4769	1	55	1	0	1	421	3.23	0.84	97.6335	1.867	0.22	0	0	1	0	0	0
4772	2	38	1	1	1		2.13	0.8	111.389	0.27	0.22	1	0	0	0	0	0
4777	1	36	0	0	1	349	3.78	0.95	118.235	0.347	0.22	1	0	0	0	0	0
4779	1	28	0	0	1	371	5.73	1.06	121.371	0.3825	0.22	1	0	1	0	0	0.04
4782	2	67	1	1	1	225	7.58	0.92	72.4512	4.327	0.22	1	1	0	0	0	0.4
4787	2	38	1	1	1	488	1.96	1.23	112.638	3.143	0.22	1	1	0	0	0	0
4788	2	48	0	1	1	278	4.23	1.1	107.495	1.286	0.22	1	1	0	0	0	0.0666667
4789	1	32	0	1	0	468	2.19	1.17	106.997	0.922	0.22	1	1	1	0	0	0.0740741
4792	2	43	1	0	1		3.28	0.88	81.733	0.955	0.22	1	0	0	0	0	0.0952381
4801	2	31	0	0	1	315	4.64	0.91	116.369	0.5285	0.22	1	0	0	0	0	0
4812	1	40	0	0	1	503	3.04	1	76.1222	0.3875	0.22	1	0	1	0	0	0.2
4814	2	31	0	1	1	326	2.68	0.91	123.429	2.096	0.22	1	0	1	0	0	0.230769
4819	2	28	1	0	1	304	4.89	1.2	125	0.522	0.22	1	1	0	0	0	0
4833	1	53	0	1	1	408	4.46	1.18	84.851	1.6405	0.22	1	1	0	0	0	0.388889
4835	1	18	0	0	1	406	3.12	1.06	121.587	0.381	0.22	1	1	0	0	0	0
4837	2	30	0	0	1	309	2.7	1.03	118.481	1.327	0.22	1	1	1	0	0	0.0769231
4842	1	37	1	1	0	391	3.82	1.18	109.617	0.9775	0.22	1	0	0	0	0	0.2
4843	1	42	0	1	0	392	1.65	0.93	102.723	0.1995	0.22	1	0	0	0	0	0.0416667
4845	1	48	0	1	1	357	3.69	1.03	101.465	0.6865	0.22	1	0	0	0	0	0
4848	2	41	1	1	0	303	5.32	0.9	86.9691	0.2605	0.22	1	1	1	0	0	0.1
4854	2	49	1	0	1	347	3.09	1.01	102.547	0.4895	0.22	1	0	1	0	0	0.0833333
4872	1	46	1	1	1	404	4.85	1.12	52.909	2.636	0.22	1	0	0	1	0	0.285714
4881	2	44	0	1	0	461	3.75	0.97	38.3983	1.07	0.22	1	0	1	1	0	0.416667
4888	2	40	1	1	1	493	2.29	0.83	51.942	0.7655	0.22	1	1	1	1	0	0.333333
4898	1	57	1	1	1	478	1.5	0.86	61.8151	2.3585	0.22	1	0	1	1	0	0.625
4905	1	41	1	1	1	398	5.69	1.17	64.9744	0.793	0.22	1	0	1	1	0	0.230769
4909	1	56	1	1	0		5.91	1.1	78.7809	1.9355	0.22	1	0	1	1	0	0.0714286
4913	1	35	0	1	1	433	2.37	1.4	94.9956	0.856	0.22	1	0	1	1	0	0.111111
4914	2	28	1	1	1	212	3.67	1.32	125	3.7005	0.22	1	0	0	2	0	0
4917	2	29	0	1	0	435	1.72	0.73	64.9607	2.692	0.22	1	0	1	2	0	0.214286
4921	1	23	0	1	0	330	5.33	1.09	125	0.108	0.23	0	0	0	0	0	0
4923	1	16	0	0	1	475	2.75	1.45	110.036	0.118	0.23	0	0	1	0	0	0.1
4926	1	38	0	1	0	354	4.67	1.12	125	0.1555	0.23	0	0	0	0	0	0.03125
4928	1	49	0	1	1	356	1.07	0.99	108.595	1.5205	0.23	0	0	0	0	0	0
4935	2	17	0	0	1	224	2.06	0.76	125	0.1965	0.23	0	0	0	0	0	0.0588235
4937	1	28	1	0	1	297	2.99	1.11	125	0.9915	0.23	1	0	0	0	0	0
4938	1	30	1	0	1	407	4.36	1.3	125	0.978	0.23	1	1	0	0	0	0.0555556
4939	2	36	1	1	1	355	4.05	1.04	98.0282	2.8	0.23	1	1	0	0	0	0
4943	1	42	1	1	1	251	1.33	1.07	65.8553	0.5475	0.23	1	0	0	0	0	0.1
4947	2	42	0	1	0	335	3.53	1.16	93.9824	0.5205	0.23	1	0	0	0	0	0.0833333
4948	2	63	1	1	1	429	2.33	1.04	60.4324	0.613	0.23	1	1	0	0	0	0.111111
4950	2	28	0	1	1	308	2.22	0.89	81.7471	1.794	0.23	1	0	1	0	0	0.263158
4952	1	31	0	0	1	529	3.13	0.8	107.751	0.696	0.23	1	1	0	0	0	0.08
4953	2	66	1	0	1	302	7.9	1.09	76.7054	0.5225	0.23	1	0	0	0	0	0.176471
4959	2	33	1	0	1	296	2.7	1.21	116.665	0.646	0.23	1	0	0	0	0	0.117647
4961	2	45	0	1	1	284	1.66	1.13	114.122	1.534	0.23	1	0	0	0	0	0
4963	2	56	0	1	1	327	1.24	1.17	91.5572	1.765	0.23	1	1	1	0	0	0.0526316
4973	1	33	1	1	1	368	2.77	1.08	117.182	0.5805	0.23	1	0	0	0	0	0.230769
4975	1	36	0	0	1	560	3.1	1.09	76.5257	0.736	0.23	1	0	1	0	0	0.5
4977	1	20	1	0	1	610	1.98	1.28	123.52	1.4645	0.23	1	1	1	0	0	0
4994	2	17	0	1	0	252	1.83	1.1	120.413	0.417	0.23	1	0	0	0	0	0
4997	1	29	0	0	1	419	3.95	1.2	115.347	0.4995	0.23	1	0	0	0	0	0
5000	2	26	0	1	0	367	4.97	1.21	119.885	4.8965	0.23	1	0	1	0	0	0.529412
5002	2	21	1	0	1	267	1.2	1	125	1.566	0.23	1	0	1	0	0	0.142857
5003	2	42	1	1	1	415	4.23	1.07	58.5892	0.7865	0.23	0	0	1	1	0	0.428571
5016	2	53	1	1	1	494	2.7	1.18	95.2764	1.048	0.23	0	0	0	1	0	0.375
5019	1	53	1	1	0	522	2.2	0.85	41.7531	0.295	0.23	1	1	0	1	0	0.3
5022	1	35	0	1	1	422	3.78	0.8	63.2463	0.771	0.23	1	0	1	1	0	0.222222
5030	1	17	0	1	0	484	3.32	1.31	125	1.151	0.23	1	0	1	1	0	0
5034	1	66	0	1	0	406	1.98	0.96	32.1844	4.3	0.23	1	0	0	1	0	0.333333
5035	2	29	1	1	1	373	1.86	1	93.0949	1.6855	0.23	1	0	1	1	0	0
5036	2	47	0	0	0	517	4.25	0.74	49.9792	0.3625	0.23	1	0	1	1	0	0.625
5037	2	47	1	1	0	482	6.77	0.77	29.8651	1.346	0.23	1	0	0	1	0	0.428571
5040	2	51	0	1	1	421	3.34	1.03	54.3548	0.3025	0.23	1	0	1	1	0	0.222222
5044	1	61	1	1	1	267	4.6	0.98	63.4825	1.1345	0.23	1	1	1	1	0	0.0555556
5045	1	26	1	0	1	458	2.53	1.13	59.8322	0.4435	0.23	1	0	1	1	0	0.555556
5046	2	24	1	1	1	480	3.14	0.64	96.4228	0.4785	0.23	1	0	1	1	0	0.5
5049	1	26	1	1	0	616	3.12	0.99	10.4847	4.9905	0.23	1	1	1	2	0	0.714286
5051	2	40	1	1	1	350	3.71	0.97	53.644	2.4355	0.23	1	0	1	2	0	0.6
5053	2	24	0	0	1	435	2.02	0.78	62.7486	2.0275	0.23	1	0	1	2	0	0.625
5059	2	36	1	1	0	440	2.95	0.83	9.23203	3.27	0.23	1	0	1	2	0	1
5064	2	44	1	1	1	353	5.43	0.8	18.3818	1.174	0.23	1	0	1	2	0	0.857143
5067	2	39	0	1	1	279	2.19	0.87	92.7249	1.1415	0.24	0	0	0	0	0	0.0526316
5070	2	46	0	0	0	207	3.86	0.86	102.002	0.733	0.24	0	0	0	0	0	0
5080	1	18	0	1	1	413	2.53	1.16	111.524	1.3535	0.24	0	0	0	0	0	0
5085	2	44	0	1	1	283	2.93	0.98	94.3215	0.6185	0.24	0	1	1	0	0	0.333333
5087	2	16	0	1	0	222	1.75	1.34	125	2.3595	0.24	0	0	0	0	0	0
5088	1	53	0	1	1	360	6.8	0.89	101.823	1.654	0.24	0	0	0	0	0	0
5089	2	25	0	1	0	266	3.49	1.34	125	0.5495	0.24	0	0	1	0	0	0.04
5091	2	33	0	0	0	205	3.53	1.2	125	0.156	0.24	0	0	0	0	0	0
5092	1	49	1	0	1		2.61	0.69	108.595	0.384	0.24	1	0	0	0	0	0.0769231
5093	1	31	1	0	1	570	2.66	1.12	119.535	0.161	0.24	1	0	0	0	0	0
5097	2	41	1	1	1	354	3.64	1.14	72.5199	3.518	0.24	1	0	0	0	0	0.333333
5099	1	34	0	1	0	386	5.11	1.19	110.792	1.273	0.24	1	1	0	0	0	0
5101	2	45	0	1	0	338	2.56	0.95	97.1034	3.4985	0.24	1	1	0	0	0	0
5103	1	36	1	1	1	411	5.19	0.92	111.574	0.8375	0.24	1	0	1	0	0	0.0666667
5108	1	33	1	0	1	320	2.27	1.01	95.0612	0.471	0.24	1	0	1	0	0	0
5111	1	39	0	0	1	501	4.58	1.03	94.9074	0.4125	0.24	1	0	0	0	0	0
5112	2	22	0	1	0	349	4.03	1	93.2584	1.629	0.24	1	0	1	0	0	0.166667
5114	1	28	1	0	1	601	2.89	1.19	93.4696	0.3195	0.24	1	0	0	0	0	0
5117	2	27	1	0	1	378	2.78	0.89	97.5482	0.1885	0.24	1	0	0	0	0	0.125
5119	1	61	1	0	1	400	7.64	1.13	95.7073	1.0705	0.24	1	1	0	0	0	0.05
5120	2	35	1	0	1	286	5.53	1.31	115.697	0.273	0.24	1	0	0	0	0	0.285714
5122	1	36	0	0	0	433	3.1	1.06	98.2773	0.751	0.24	1	0	1	0	0	0.230769
5123	2	49	0	1	1	317	3.31	0.98	66.6777	0.3855	0.24	1	0	1	0	0	0.233333
5130	1	63	0	1	0	585	2.91	0.9	23.3672	13.7075	0.24	1	0	0	0	0	0
5135	1	25	1	1	1	438	5.58	1.22	125	0.782	0.24	1	0	1	0	0	0.296296
5143	1	46	1	1	1	501	3.7	1.35	89.1276	0.79	0.24	1	0	0	0	0	0.157895
5145	1	26	0	0	1	371	3.81	0.87	119.052	0.771	0.24	1	1	0	0	0	0
5146	2	28	0	1	1	277	2.21	1.14	103.695	0.9055	0.24	0	0	0	1	0	0
5150	1	44	1	1	0	278	4.74	1.01	77.5714	0.2885	0.24	0	0	0	1	0	0.375
5157	1	32	1	1	1	350	4.23	0.94	62.1982	0.905	0.24	1	0	1	1	0	0.166667
5158	1	25	1	1	0	387	2.27	0.96	51.6076	8.994	0.24	1	1	0	1	0	0.444444
5163	2	19	0	1	1	223	2.76	0.78	125	0.7045	0.24	1	0	0	1	0	0.0909091
5164	1	38	1	1	1	457	1.08	0.82	84.9618	0.2035	0.24	1	0	1	1	0	0.428571
5166	2	28	0	1	1	327	3.12	1.19	98.4942	0.9015	0.24	1	1	0	1	0	0.272727
5172	1	38	1	1	1	443	4.04	0.87	54.0536	1.359	0.24	1	0	1	1	0	0.166667
5176	1	25	1	1	1	636	1.76	1.32	100.556	1.1015	0.24	1	0	1	1	0	0.428571
5178	2	32	0	1	1	324	2.26	1.05	119.558	0.477	0.24	1	0	1	1	0	0.375
5186	1	33	1	0	1	529	2.48	0.81	60.0825	0.3555	0.24	1	0	1	1	0	0.333333
5188	2	25	0	0	1	401	1.9	0.64	71.9466	0.638	0.24	1	0	1	1	0	0.333333
5189	2	22	0	1	1	344	2.65	0.82	125	0.421	0.24	1	1	0	1	0	0.0666667
5192	2	29	1	0	1	576	5.47	1.22	41.9547	0.3995	0.24	1	0	0	1	0	0.333333
5193	1	24	0	1	1	639	2.72	1.43	88.2152	1.955	0.24	0	0	1	2	0	0.166667
5195	1	28	0	1	0	536	2.78	1.14	74.1915	4.1575	0.24	0	0	1	2	0	0.777778
5199	1	56	1	1	0	678	5.25	0.74	15.3889	1.3025	0.24	1	0	1	2	0	0.6
5208	2	34	0	1	1	501	3.25	1.03	65.0472	0.7105	0.24	1	0	1	2	0	0.25
5209	1	20	1	1	0	588	1.68	0.87	13.3412	3.6515	0.24	1	0	0	2	0	0.9
5216	1	37	1	1	0	576	3.51	0.92	9.37578	3.602	0.24	1	0	1	2	0	0.85
5217	1	60	1	1	0	575	5.22	0.93	21.4997	1.8855	0.24	1	0	1	2	0	0.777778
5228	2	36	0	1	1	217	1.9	1.42	125	2.6725	0.25	0	0	0	0	0	0.0666667
5231	2	49	0	1	1	280	3.43	1.41	117.82	0.138	0.25	0	1	0	0	0	0
5237	2	29	0	1	1	224	3.35	1.22	118.659	2.4235	0.25	0	0	0	0	0	0.0588235
5239	1	54	1	1	0	405	2.29	1.37	86.6044	12.5075	0.25	0	0	0	0	0	0.0952381
5240	2	55	1	1	1	320	1.83	1.57	93.9472	10.649	0.25	0	0	1	0	0	0
5242	2	30	0	0	1	302	0.99	1.67	118.481	0.5445	0.25	0	0	0	0	0	0
5253	1	34	0	1	0	468	2.32	1.25	102.51	14.6305	0.25	0	0	0	0	0	0
5254	2	24	0	1	1	283	4	1.13	125	0.145	0.25	0	0	1	0	0	0
5255	2	25	0	0	1	346	4.08	0.94	98.9283	1.0575	0.25	0	0	0	0	0	0.1
5260	2	67	1	0	1	268	3.29	1.15	92.4058	0.957	0.25	0	1	0	0	0	0.269231
5261	2	28	0	1	1	256	4.27	0.95	96.8653	0.1395	0.25	0	0	0	0	0	0.0909091
5262	1	30	1	1	1	401	3.64	1.75	114.54	1.159	0.25	1	1	0	0	0	0
5270	1	58	0	1	0	319	3.67	1.15	52.3013	1.5825	0.25	1	0	0	0	0	0.235294
5274	2	42	1	0	1	370	2.15	1.05	109.517	1.1605	0.25	1	0	0	0	0	0.3
5278	2	38	0	1	1	318	2.33	1.04	122.447	2.3115	0.25	1	0	0	0	0	0.0714286
5279	2	27	1	1	1	418	2.03	1.22	83.524	1.4535	0.25	1	1	0	0	0	0.285714
5283	2	52	1	1	0	321	2.15	1.31	107.912	1.39	0.25	1	1	1	0	0	0
5288	1	36	1	0	1	447	3.72	0.91	43.7239	0.316	0.25	1	0	1	0	0	0.3
5298	1	39	0	1	1	454	2.54	0.94	115.769	1.3245	0.25	1	0	1	0	0	0.1
5300	2	52	0	1	1	320	3.57	0.92	80.502	1.395	0.25	1	1	1	0	0	0
5304	1	31	0	1	1	463	1.8	0.9	106.202	2.798	0.25	1	0	1	0	0	0.1
5305	2	44	0	1	1	241	3.92	0.97	107.99	0.6705	0.25	1	1	1	0	0	0.285714
5318	2	56	1	1	1	273	3.22	1.36	104.227	2.503	0.25	1	1	1	0	0	0
5321	1	43	1	1	1	463	2.28	1.38	64.0679	1.128	0.25	0	0	0	1	0	0.681818
5333	2	30	1	1	1	214	2.99	1.05	105.95	3.6185	0.25	0	1	1	1	0	0
5340	2	48	0	1	1	283	4.7	0.93	62.808	0.1725	0.25	0	1	0	1	0	0.277778
5341	2	42	0	1	1	283	3.63	1.25	78.5922	2.3475	0.25	0	0	1	1	0	0.736842
5342	2	35	1	0	0	206	1.55	0.8	86.4576	13.7085	0.25	1	1	1	1	0	0.0285714
5343	2	46	0	0	1	329	4.09	1.07	100.078	0.9955	0.25	1	1	1	1	0	0.222222
5345	2	47	0	1	0	432	4.13	0.82	52.2051	2.377	0.25	1	0	1	1	0	0.166667
5348	1	39	1	0	1	439	3.17	1.21	60.9089	0.3975	0.25	1	0	1	1	0	0.285714
5349	2	27	0	0	1	343	3.28	1.29	80.0144	1.674	0.25	1	0	1	1	0	0.272727
5352	2	44	1	1	1	232	2.43	0.94	106.213	1.655	0.25	1	1	1	1	0	0.3125
5353	2	18	0	1	1	261	3.84	1.15	125	0.281	0.25	1	0	0	1	0	0.0555556
5354	1	29	1	0	1	566	3.81	1.11	57.5813	1.739	0.25	1	0	1	1	0	0.166667
5355	1	22	1	1	0	594	3.63	0.84	29.8311	4.842	0.25	1	0	1	2	0	0.333333
5359	2	35	1	0	0	316	2.32	0.88	21.8723	2.7305	0.25	1	0	0	2	0	0.944444
5365	1	41	1	0	0	640	2.8	1.05	19.2846	1.1535	0.25	1	0	1	2	0	0.9
5366	2	43	1	1	1	454	2.31	1.11	55.5354	4.525	0.25	1	1	1	2	0	0.571429
5383	1	45	0	1	1	593		1.06	53.282	4.2925	0.25	1	0	1	2	0	0.036036
5385	2	24	0	1	0	280	1.99	0.77	80.5842	0.8395	0.25	1	0	0	2	0	1
5389	1	47	1	0	1	521	4.08	0.85	34.5002	4.253	0.25	1	0	1	2	0	0.153846
5390	2	52	1	1	1	352	4.62	0.86	94.1663	0.044	0.26	0	1	0	0	0	0.0588235
5394	1	20	0	0	1	379	4.59	1.47	125	0.814	0.26	0	0	0	0	0	0
5396	1	37	1	1	0	356	5.11	1.18	117.407	2.3325	0.26	0	0	0	0	0	0.0833333
5399	1	28	1	1	1	259	1.73	0.96	118.024	4.7	0.26	0	0	0	0	0	0.235294
5400	1	22	0	0	1	412	2.02	0.85	118.218	0.8255	0.26	0	0	0	0	0	0
5401	2	41	0	1	0		3.14	1.06	112.233	1.361	0.26	0	0	0	0	0	0.0769231
5417	2	33	0	0	1	308	3.58	1.1	107.612	0.5275	0.26	0	0		0	0	0
5419	1	39	1	1	1	424	5.82	1.18	103.366	1.621	0.26	0	0	1	0	0	0.222222
5428	2	33	0	0	1	375	5.1	1.15	125	0.216	0.26	0	0	1	0	0	0.0769231
5429	2	28	0	0	0	308	1.75	0.81	40.8831	0.236	0.26	0	0	0	0	0	0
5433	2	24	0	1	0		2.38	1.21	125	2.043	0.26	0	0	0	0	0	0
5436	2	61	0	1	0	258	4.64	1.2	85.2171	1.3775	0.26	0	0	0	0	0	0.0526316
5440	1	20	1	1	1	550	3.35	1.37	79.3133	2.128	0.26	1	0	0	0	0	0.2
5444	2	60	1	1	1	308	4.28	1.27	92.4483	3.1325	0.26	1	0	1	0	0	0.0909091
5447	2	57	0	0	1	206	4.3	1.08	103.497	0.103	0.26	1	0	0	0	0	0.333333
5449	1	32	1	1	1	454	5.12	1.32	114.139	0.5585	0.26	1	0	0	0	0	0.307692
5451	1	71	1	1	1	416	3.57	0.91	93.64	3.483	0.26	1	1	1	0	0	0.222222
5453	2	49	1	1	1	279	6.46	0.88	62.3683	1.4735	0.26	1	0	1	0	0	0.263158
5460	2	15	0	0	0	303	7.83	1.24	125	0.253	0.26	1	0	0	0	0	0
5462	2	48	1	1	1	236	3.51	1.15	52.4205	8.3655	0.26	1	0	0	0	0	0
5463	2	52	0	1	1	401	5.02	1.01	52.133	1.6385	0.26	1	0	1	0	0	0.25
5465	2	43	1	1	1	572	2.63	0.92	36.7944	0.764	0.26	1	0	1	0	0	0.0833333
5469	1	43	0	0	1	402	2.17	0.76	49.2187	3.3135	0.26	1	1	1	1	0	0.166667
5470	1	34	0	1	1	643	4.56	1.07	94.3958	0.8955	0.26	1	0	1	1	0	0.388889
5473	2	31	1	1	1	484	3.75	1.15	77.7974	0.7465	0.26	1	0	1	1	0	0.214286
5475	1	49	1	1	1	476	2.77	1	62.6954	1.6575	0.26	1	0	1	1	0	0.307692
5477	2	54	0	1	1	520	2.75	1.04	41.7117	0.573	0.26	1	0	1	1	0	0.25
5483	1	36	0	0	1	477	1.45	1.06	71.6408	0.409	0.26	1	0	1	1	0	0.454545
5486	2	48	1	1	1	367	4.35	1.03	88.5497	1.7955	0.26	1	1	1	1	0	0.222222
5490	1	39	1	1	1	438	7.51	0.96	50.6213	1.0755	0.26	1	0	0	2	0	0.583333
5499	1	27	0	1	1	376	2.72	1.02	89.5501	3.2005	0.26	1	0	0	2	0	0.818182
5500	1	23	1	0	1	584	5.26	0.93	53.9858	2.7805	0.26	1	0	1	2	0	0.583333
5508	1	29	0	1	0	466	2.78	0.75	15.6579	6.0725	0.26	1	1	1	2	0	0.4
5511	1	34	0	1	1	618	2.36	1.23	50.3665	3.2915	0.26	1	0	1	2	0	0.117647
5514	2	30	1	1	0	409	2.6	1	39.042	2.967	0.26	1	0	1	2	0	0.571429
5515	2	41	0	1	1	174	3.04	1.29	99.8705	9.625	0.27	0	0	0	0	0	0
5516	1	32	0	0	1	602	3.67	1.71	125	1.657	0.27	0	0	0	0	0	0
5525	2	41	0	1	0	449	1.05	1.09	9.28076	8.4335	0.27	0	0	0	0	0	0.833333
5531	1	59	1	0	1	549	4.14	1.21	92.9481	1.2065	0.27	0	0	1	0	0	0.0434783
5532	2	61	1	0	1	364	5.65	0.96	85.2171	1.044	0.27	1	0	0	0	0	0.125
5534	1	28	1	1	1		2.84	1.19	125	1.4835	0.27	1	0	0	0	0	0.1
5537	1	36	0	1	0	405	3.94	1.1	109.247	0.6215	0.27	1	0	0	0	0	0.272727
5538	1	33	1	1	1	347	2.07	1.09	55.0406	0.2925	0.27	1	0	1	0	0	0.1875
5544	1	22	0	1	1	359	3.19	0.82	121.161	0.7075	0.27	1	0	1	0	0	0.190476
5545	2	19	0	1	1	395	3.19	1.24	116.561	0.583	0.27	1	0	1	0	0	0.263158
5559	2	37	0	1	1	294	2.92	1.15	115.432	3.027	0.27	1	1	1	0	0	0.0645161
5561	1	43	0	0	1	428	5.38	1.07	106.8	0.1625	0.27	1	0	1	0	0	0.0833333
5562	1	48	1	1	1		3.31	1.2	83.3349	0.38	0.27	1	1	0	0	0	0.214286
5563	2	70	1	1	1	308	3.43	1.13	62.6604	1.029	0.27	1	0	0	1	0	0.545455
5583	1	32	1	1	0	524	1.28	0.81	62.1982	1.449	0.27	1	0	1	1	0	0.133333
5593	1	22	0	1	1	444	2.66	0.82	116.477	2.095	0.27	1	0	1	1	0	0.272727
5594	2	51	1	1	1	442	5.58	1.18	62.3073	1.053	0.27	1	1	1	1	0	0.1
5595	2	33	1	1	1	430	2.17	1.22	100.116	3.781	0.27	1	0	1	1	0	0.363636
5598	1	20	1	0	0	361	2.04	0.92	5.02398	3.142	0.27	0	0	0	2	0	1
5600	1	42	1	0	0	628	1.17	0.89	22.3502	4.35	0.27	1	0	1	2	0	0.944444
5602	2	41	1	1	1	484	4.44	0.95	46.5928	2.6785	0.27	1	1	1	2	0	0.761905
5608	1	47	1	1	0	426	3.96	1.05	22.0439	8.276	0.27	1	1	1	2	0	0.636364
5613	1	36	0	0	0	428	4.12	0.86	61.6191	0.3005	0.27	1	0	1	2	0	0.0833333
5614	1	39	0	1	0	409	2.74	1.4	82.3108	0.362	0.28	0	1	0	0	0	0.416667
5617	1	18	0	1	1	423	4.17	1.61	125	4.181	0.28	0	0	0	0	0	0
5619	1	16	0	1	0	315	1.52	0.96	103	1.8565	0.28	0	0	0	0	0	0
5625	1	24	0	1	0	337	3.03	1.07	113.182	1.434	0.28	0	0	0	0	0	0
5630	2	29	0	1	1	298	2.42	1.32	125	0.6365	0.28	1	0	0	0	0	0.0909091
5639	1	57	0	1	1	374	3.93	0.97	58.0671	0.274	0.28	1	0	1	0	0	0.4
5643	2	24	0	1	1	353	2.92	1.28	125	0.883	0.28	1	0	1	0	0	0
5644	2	47	0	0	1	193	2.27	1.06	113.312	0.1445	0.28	1	0	0	0	0	0.0769231
5653	2	61	1	1	1		5.77	1.11	73.1724	1.1145	0.28	1	0	1	1	0	0.1
5668	1	60	1	0	1	429	1.94	1.49	80.7796	0.2275	0.28	1	0	0	1	0	0.130435
5671	1	43	1	1	1	371	4.54	1.04	84.1219	1.235	0.28	1	0	0	1	0	0.307692
5672	2	59	1	0	1	329	2.23	1.13	53.9051	4.6505	0.28	1	0	1	1	0	0.1875
5682	1	56	1	1	1	407	4.77	1.01	90.3965	1.403	0.28	1	1	1	1	0	0.21875
5684	1	28	1	0	1	493	5.83	1.24	85.771	0.98	0.28	1	0	1	1	0	0.230769
5690	1	42	0	1	1	508	4.6	0.97	59.0759	2.26	0.28	1	0	1	1	0	0.3
5696	1	42	0	1	0	408	5.57	0.81	34.4415	4.333	0.28	1	1	1	1	0	0.25
5697	2	54	0	1	1	386	3.24	1.19	35.1975	1.098	0.28	0	0	1	2	0	0.68
5705	1	36	1	0	1	555	3.34	1.16	25.1051	3.8835	0.28	1	0	1	2	0	0.846154
5712	2	35	1	1	1	535	2.35	0.82	35.9817	1.2135	0.28	1	0	1	2	0	0.454545
5713	1	25	1	1	0	503	4	1.06	16.9415	8.035	0.28	1	0	1	2	0	0.571429
5714	2	56	0	1	0		3.31	1.64	83.7107	0.17	0.29	0	0	0	0	0	0.0416667
5720	1	39	1	1	1	490	1.87	0.98	110.451	0.4025	0.29	0	0	0	0	0	0.136364
5723	1	30	0	0	1	324	3.61	0.9	113.949	0.399	0.29	0	1	0	0	0	0
5724	2	63	0	1	0	460	2.94	0.98	56.5267	5.0225	0.29	0	0	0	0	0	0.241379
5725	1	19	0	0	1	495	3.52	1.48	113.901	0.452	0.29	0	0	0	0	0	0
5727	1	54	0	0	1	332	4.56	0.98	96.7697	0.4105	0.29	0	0	1	0	0	0
5728	1	29	1	1	1	459	1.78	0.86	101.814	2.159	0.29	1	0	0	0	0	0.25
5729	2	45	1	1	1	569	3.37	1.3	81.8765	2.134	0.29	1	0	0	0	0	0.3
5730	2	49	0	0	0	219	2.67	1.38	106.743	0.66	0.29	1	1	0	0	0	0
5733	2	55	0	1	1	257	1.99	1.19	106.381	2.3805	0.29	1	0	1	0	0	0.047619
5741	1	61	1	1	0	314	4.65	1.38	62.0897	1.9625	0.29	1	0	1	0	0	0.166667
5746	2	23	0	0	1	387	4.29	1.32	125	0.4315	0.29	1	1	0	0	0	0
5751	1	44	0	1	1	481	1.83	1.13	106.053	0.777	0.29	1	0	1	0	0	0.35
5752	2	45	1	1	1	184	2.2	1.27	116.571	1.996	0.29	1	0	1	0	0	0
5759	1	45	0	1	1	376	2.77	1	90.9904	1.088	0.29	1	1	1	0	0	0.166667
5761	1	38	1	1	0	551	2.68	0.9	33.9799	6.655	0.29	1	0	1	1	0	0.636364
5779	2	39	0	1	1	539	3.25	1.27	42.259	3.904	0.29	1	1	1	1	0	0.166667
5786	2	57	1	1	1	370	3.25	1.44	76.4724	3.2135	0.29	1	1	1	1	0	0.375
5789	1	56	1	0	1	392	3.48	1	31.7912	0.297	0.29	1	0	0	1	0	0.181818
5793	1	36	0	1	1	327	2.3	1.15	110.389	1.022	0.29	1	0	1	1	0	0.434783
5799	1	42	1	1	1	281	1.72	0.98	6.12827	5.3735	0.29	0	0	0	2	0	1
5805	1	16	1	1	0	606	2.11	1	28.0084	9.6	0.29	1	0	1	2	0	0.846154
5814	1	23	1	1	0	462	4.56	0.92	17.6642	4.7245	0.29	1	0	1	2	0	0.818182
5815	1	42	1	1	1	322	2.1	1.07	54.9008	10.145	0.29	1	1	1	2	0	0.272727
5816	2	45	0	0	0	222	3.18	0.99	23.8235	2.49	0.29	1	0	1	2	0	0.642857
5817	1	47	1	1	0	571	2.04	1.12	15.4023	3.4105	0.29	1	0	1	2	0	0.8
5818	1	35	0	1	1	588	3.46	1.33	54.7351	6.253	0.29	1	0	1	2	0	0.555556
5819	1	35	0	0	1	594	5.71	1.11	116.223	0.2695	0.3	0	0	0	0	0	0.181818
5824	1	31	0	0	1	550	3.37	1.27	104.693	0.5435	0.3	0	0	0	0	0	0.0769231
5828	2	29	1	1	1	287	1.79	1.51	123.602	1.708	0.3	0	1	0	0	0	0
5829	2	32	0	0	0	318	2.68	0.83	118.161	6.854	0.3	0	0	0	0	0	0
5830	2	51	0	0	1	241	2.35	1.12	119.194	0.402	0.3	0	0	0	0	0	0.0625
5836	1	29	0	0	1	389	3.48	1.13	94.0104	0.1655	0.3	1	0	0	0	0	0.193548
5841	1	30	1	1	1	786	2.44	1.39	5.39258	1.113	0.3	1	1	1	0	0	0.217391
5842	1	31	1	1	1	347	5.92	1.08	107.751	1.6185	0.3	1	0	1	0	0	0
5844	1	25	1	1	1	451	4.04	1.08	70.5474	0.504	0.3	1	1	0	0	0	0.375
5845	2	37	1	0	1	458	5.2	0.95	63.6908	0.062	0.3	1	0	0	0	0	0.285714
5855	2	69	1	1	1	400	6.1	1.7	76.4049	1.405	0.3	1	0	1	0	0	0
5856	1	38	0	1	0	411	3.45	1.23	65.0344	1.135	0.3	1	0	1	0	0	0.0625
5862	1	27	0	1	1	423	4.34	0.95	107.677	2.1065	0.3	0	0	1	1	0	0.714286
5867	2	44	1	1	1	454	6.15	1.63	50.5028	2.191	0.3	1	0	1	1	0	0.5
5868	2	46	0	1	1	319	2.52	1.08	74.1671	3.115	0.3	1	0	1	1	0	0
5869	1	42	1	1	1	526	2.52	1.13	59.6388	4.6285	0.3	1	0	1	1	0	0
5874	1	29	0	1	0	398	1.38	1.09	95.2339	0.2775	0.3	1	0	1	1	0	0.230769
5875	2	31	0	1	1	437		1.36	99.7815	6.0125	0.3	1	0	1	1	0	0.0833333
5881	1	34	0	1	0	536	4.87	1.22	54.6553	1.918	0.3	1	0	1	1	0	0.272727
5884	2	52	1	0	1	347	1.91	0.96	89.1671	0.273	0.3	1	0	1	1	0	0.181818
5890	1	29	1	1	1	565	3.29	1.24	64.1186	2.3605	0.3	0	0	1	2	0	0.272727
5891	1	45	1	1	0	424	3.86	1	46.9923	3.834	0.3	1	0	0	2	0	0.5625
5906	1	60	1	1	1	232	3.09	0.99	53.0598	1.634	0.3	1	0	0	2	0	0.0769231
5911	1	41	1	1	0	499	2.76	0.86	20.6599	3.105	0.3	1	0	1	2	0	0.875
5920	2	42	0	1	0	315	4.24	1.74	86.3603	8.826	0.31	0	0	0	0	0	0
5921	1	58	1	0	1	321	5.81	1.39	96.6511	1.553	0.31	0	0	0	0	0	0.111111
5922	1	26	0	1	1	265	1.85	1.12	111.603	1.544	0.31	1	0	1	0	0	0
5923	1	23	0	1	1	488	2.34	1.17	120.313	1.9165	0.31	1	0	0	0	0	0.153846
5928	1	19	0	0	1	439	4.41	0.99	103.508	0.6365	0.31	1	0	1	0	0	0.0588235
5931	2	25	0	1	1	321	1.86	1.18	125	1.511	0.31	1	1	0	0	0	0
5933	1	28	0	1	1	368	4.45	1.08	116.77	7.05	0.31	1	0	0	0	0	0.0555556
5940	1	58	1	0	1	396	2.05	0.85	65.5678	0.408	0.31	1	0	1	0	0	0.142857
5946	2	32	0	0	1	250	3.41	0.86	125	0.116	0.31	1	0	0	0	0	0
5951	2	37	1	1	1	434	2.8	1.08	30.133	1.905	0.31	0	0	0	1	0	0.833333
5952	1	20	1	1	0	574	2.09	1.41	70.9545	2.844	0.31	1	1	1	1	0	0.375
5953	2	49	1	1	1	394	4.18	1.21	70.5353	0.4925	0.31	1	0	0	1	0	0.2
5954	1	40	1	0	1	406	2.92	1.16	91.717	2.538	0.31	1	0	0	1	0	0.117647
5961	1	41	1	1	1	569	5.11	1.07	40.2049	4.3725	0.31	1	0	1	1	0	0.1
5964	1	47	1	1	1	512	3.69	0.89	27.9362	1.1225	0.31	1	0	1	1	0	0.363636
5968	2	28	1	0	0	252	2.48	0.83	16.5374	4.069	0.31	1	0	0	2	0	0.875
5969	1	41	0	1	0	513	3.3	1.26	32.325	5.5455	0.31	1	0	1	2	0	0.3125
5971	2	65	1	1	0	407	4.31	0.99	26.8804	0.8625	0.31	1	0	1	2	0	0.266667
5981	2	40	0	1	1	333	3.88	0.9	47.8528	1.442	0.31	1	0	1	2	0	0.416667
5982	2	33	1	1	1	298	4.09	1.26	58.9043	2.539	0.31	1	0	1	2	0	0.736842
5984	1	43	0	1	1	511	3.16	0.9	54.0358	1.9225	0.31	1	0	1	2	0	0.363636
5987	2	29	0	1	1	293	1.94	1.34	125	1.862	0.32	0	0	0	0	0	0
5988	2	47	0	0	0	241	6.49	0.96	94.0236	0.3865	0.32	0	0	0	0	0	0
5989	1	33	0	0	1	425	3.16	1.14	97.6499	0.241	0.32	0	1	1	0	0	0.0952381
5990	1	32	1	1	1	427	4.54	0.98	93.2479	1.9485	0.32	1	0	1	0	0	0.222222
5991	2	35	0	1	0	316	3.02	1.12	115.037	2.74	0.32	1	0	1	0	0	0.166667
5992	1	54	0	1	1	441	4.71	1.09	84.257	0.786	0.32	1	0	1	0	0	0.380952
5999	1	38	0	0	1	424	4.67	1.05	90.5756	0.8475	0.32	1	0	1	0	0	0.111111
6001	1	44	1	1	1	492	3.32	1.17	108.469	1.5605	0.32	1	0	0	0	0	0
6004	2	35	1	0	1	397	4.31	1	77.8246	0.537	0.32	1	1	1	0	0	0.2
6011	2	46	1	1	0	369	2.26	1.39	24.7885	4.822	0.32	1	0	1	1	0	0.636364
6014	1	38	1	0	0	492	5.46	1.13	71.4046	2.7	0.32	1	0	0	1	0	0.227273
6015	2	68	1	1	0	464	3.14	1.25	37.4453	4.359	0.32	1	0	1	1	0	0.285714
6017	1	18	0	1	0	365	2.13	1.15	125	2.3265	0.32	1	1	1	1	0	0.1
6018	1	37	1	0	1	759	5.32	1.42	54.9051	0.6325	0.32	1	0	0	1	0	0.375
6022	2	62	1	1	0	335	3.1	0.87	16.8949	3.914	0.32	1	1	0	1	0	0
6029	1	58	1	1	1	286	3.72	1.17	50.8676	0.899	0.32	0	0	1	2	0	0.411765
6031	1	41	1	1	1	482	3.01	1.18	76.4689	1.182	0.32	1	0	1	2	0	0.25
6038	2	37	1	1	1	392	3.46	0.99	17.9001	3.571	0.32	1	1	1	2	0	0.833333
6041	1	28	0	1	1	291	2.12	0.79	125	7.5855	0.33	0	0	1	0	0	0.153846
6044	2	61	1	1	1	336	3.97	1.33	97.5231	0.6865	0.33	0	0	0	0	0	0
6052	1	15	1	0	0			1.28	125	0.324	0.33	1	0	0	0	0	0.111111
6057	1	31	0	0	1	397	4.09	0.92	100.394	1.1935	0.33	1	0	0	0	0	0.142857
6060	1	34	1	0	1	383	3.68	1.3	113.153	0.5185	0.33	1	0	0	0	0	0
6064	2	42	1	0	1	364	3.18	0.93	108.903	0.455	0.33	1	0	0	0	0	0.25
6066	1	45	0	1	0	361	3.57	1.24	39.6317	4.0705	0.33	1	0	0	0	0	0
6067	2	36	0	1	1	238	1.86	1.06	101.577	6.2515	0.33	0	0	0	1	0	0
6070	2	75	1	1	0	492	2.05	0.99	18.2461	2.5245	0.33	1	0	0	1	0	0
6073	2	43	1	1	0	325	1.92	1.02	30.9322	20.866	0.33	0	0	1	2	0	0.25
6092	2	58	0	0	1	304	7.85	2.18	93.7563	0.479	0.34	0	1	0	0	0	0.0588235
6100	1	31	0	1	0	362	2.33	1.12	114.943	6.2195	0.34	0	0	0	0	0	0
6103	2	40	1	1	0	583	1.77	1.07	29.9015	7.755	0.34	1	0	0	0	0	0.333333
6105	2	26	0	1	0	226	2.27	1.23	124.705	4.46	0.34	1	0	0	0	0	0
6116	1	25	0	0	1	397	2.84	1.2	99.2364	0.733	0.34	1	0	0	0	0	0.25
6121	1	35	1	1	1	435	6.82	1.14	110.587	0.832	0.34	1	0	1	0	0	0
6128	1	60	1	1	1	340	2.66	1.12	54.6284	1.3225	0.34	1	1	1	0	0	0.157895
6134	1	47	1	1	1	291	1.15	1	110.132	0.5945	0.34	0	1	0	1	0	0.294118
6149	1	21	0	1	0	318	3.7	1.54	92.277	8.8585	0.34	0	0	0	1	0	0
6154	1	60	0	0	1	209	6.26	1.28	93.2629	0.3305	0.34	0	0	0	1	0	0.05
6157	2	40	1	1	1	438	5.51	1.5	30.725	4.938	0.34	1	1	0	1	0	0.6
6158	1	21	0	1	0	634	4.69	0.87	29.7568	3.897	0.34	1	0	1	1	0	0.153846
6159	1	31	1	1	1	591	3.45	1.13	65.6783	2.205	0.34	1	1	1	1	0	0.473684
6162	1	35	1	1	0	563	4.72	1.25	50.8159	1.1215	0.34	1	0	1	1	0	0.6
6164	2	59	1	1	1	111	3.14	1.45	99.5017	8.089	0.34	1	1	0	2	0	0.615385
6165	1	39	1	1	0	632	1.36	1.2	14.0602	3.474	0.34	1	0	1	2	0	0.0720721
6175	2	19	0	0	0	437	3.39	1.06	125	0.0815	0.35	0	0	0	0	0	0
6178	2	59	0	0	0	401	2.24	1.2	11.0579	3.806	0.35	0	0	0	0	0	0
6180	1	57	1	1	0	524	3.15	1.19	53.1679	3.993	0.35	1	0	1	1	0	0.444444
6182	2	24	0	1	1	469	2.88	1.53	125	1.8635	0.35	1	0	1	1	0	0.266667
6192	1	24	0	1	1	486	1.69	0.85	54.4618	0.812	0.35	1	0	1	2	0	0.6
6193	2	35	1	1	0	350	2.34	1.54	78.9596	7.83	0.35	1	0	1	2	0	0.6
6195	1	35	1	0	0	509	2.66	1.49	14.1794	6.545	0.35	1	0	0	2	0	0.833333
6197	2	34	1	1	0	383	1.78	1.11	28.667	3.1615	0.35	1	0	1	2	0	0.833333
6204	1	34	1	1	1	478	3.26	1.26	70.3888	0.9585	0.36	0	0	0	0	0	0
6205	2	41	1	1	1	420	3.62	0.96	55.0626	0.396	0.36	1	1	1	1	0	0.111111
6212	1	19	1	1	0	551	2.37	1.05	9.69995	4.493	0.36	1	0	1	2	0	0.878788
6216	2	52	1	0	1	372	4.33	1.5	61.8712	0.8515	0.37	1	0	0	0	0	0.4375
6219	2	46	1	1	0	288	3.43	0.51	83.9675	0.378	0.37	0	0	0	1	0	0.363636
6225	1	33	1	1	1	595	2.18	1.16	67.3592	1.253	0.37	1	0	0	1	0	0.428571
6239	1	30	1	1	0	695	2.32	1	17.9278	2.521	0.37	1	0	1	2	0	0.8125
6242	2	33	1	0	1	194	3.26	1.02	125	0.459	0.38	1	1	0	0	0	0.05
6243	2	56	1	1	0	310	3.49	1.07	28.6347	1.063	0.38	1	1	0	1	0	0.24
6247	2	31	0	0	1	336	1.84	1.22	118.994	1.6985	0.38	1	0	1	1	0	0.181818
6252	1	44	0	0	1	364	3.75	1.26	72.3438	5.431	0.38	1	0	1	1	0	0.5
6258	2	28	0	1	1	277	2.56	1.27	125	0.957	0.39	0	0	0	0	0	0.0833333
6259	1	35	0	1	1	236	2.58	1.31	110.587	0.435	0.39	0	0	1	0	0	0.111111
6273	1	15	0	1	1	433	2.47	1.13	124.177	2.6355	0.39	0	0	0	0	0	0
6274	2	35	1	0	0	359	4.24	1.24	116.373	0.3585	0.39	1	0	0	0	0	0.142857
6276	1	26	1	1	1	502	3.3	1.47	109.998	2.0275	0.39	1	0	1	0	0	0.2
6278	1	33	1	1	0	458	1.97	1.35	68.0384	3.184	0.39	1	0	1	1	0	0.5
6283	2	37	0	1	0	287	6	1.38	28.0692	0.4195	0.39	1	0	0	2	0	0.142857
6284	2	27	1	1	0	414	2.27	1.14	38.9483	4.5435	0.39	1	1	1	2	0	0.428571
6288	1	53	0	1	1	368	1.08	1.06	92.3217	2.678	0.4	1	0	0	0	0	0.2
6290	1	47	0	1	1	443	1.86	1.16	72.4696	1.9845	0.4	1	0	0	0	0	0.0555556
6293	2	45	0	0	1	194	5.81	1	117.436	0.5835	0.4	1	0	0	0	0	0.105263
6300	1	49	1	1	0	439	3.47	1.4	21.8302	6.0905	0.4	1	1	1	0	0	0
6301	2	45	1	1	1	384	3.9	1.3	62.5166	1.7135	0.41	1	0	0	0	0	0.461538
6305	1	27	1	0	1	635	2	1.11	63.8275	0.5615	0.41	1	0	1	1	0	0.444444
6308	1	46	1	1	1	442	2.83	1.44	96.9748	2.0245	0.41	1	0	1	1	0	0.333333
6316	2	36	1	1	0	424	1.74	1.38	63.3573	5.249	0.41	1	0	1	2	0	0.5
6324	2	19	0	1	1	370	5.14	1.59	125	1.2315	0.42	1	0	0	0	0	0.1
6326	2	43	1	1	0	306	6.04	1.97	40.0184	1.3975	0.43	0	0	0	0	0	0
6328	1	38	1	0	1	477	2.98	1.16	88.2509	0.7725	0.43	1	0	1	0	0	0.0555556
6335	2	24	0	1	1	324	3.52	1.09	96.4228	0.683	0.43	1	0	0	0	0	0
6338	1	60	0	1	1	310	2.42	1.06	98.673	0.9685	0.43	1	0	0	0	0	0
6343	1	34	0	0	1	303	5.82	1.32	123.854	2.5105	0.44	0	0	0	0	0	0
6352	1	31	0	1	0	452	3.5	1.39	28.4103	12.885	0.44	0	0	0	0	0	0
6359	2	32	0	1	1	281	2.49	1.2	100.822	11.216	0.44	1	0	0	0	0	0
6361	1	26	1	1	0	532	2.99	1.42	31.8755	8.133	0.44	0	0	0	2	0	0.8
6365	1	34	0	1	0	441	3.73	1.64	56.0744	6.6405	0.45	0	0	0	0	0	0
6370	1	44	1	0	1		3.08	1.04	98.3469	1.786	0.45	1	1	1	0	0	0.111111
6371	1	61	1	1	1	277	4.5	2.04	97.9823	6.858	0.45	1	0	0	0	0	0.172414
6372	2	25	0	1	1	409	2.82	1.18	77.8512	3.9495	0.45	1	0	1	0	0	0.0909091
6376	1	27	0	0	1	378	4.73	1.21	116.979	1.176	0.45	1	1	0	0	0	0.105263
6377	2	28	0	1	1	412	3.49	1.51	89.4094	3.9075	0.45	1	1	1	1	0	0.176471
6379	2	56	1	1	1	443	3.95	1.12	75.7881	4.3975	0.45	1	0	1	1	0	0.111111
6384	2	25	0	1	1	405	5.26	1.53	125	1.4945	0.46	1	0	1	0	0	0.176471
6386	2	35	0	1	1	295	3.6	1.04	77.8246	0.5745	0.46	1	0	1	0	0	0.1
6391	1	48	1	1	0	281	1.62	0.8	54.0737	3.2425	0.46	1	1	0	1	0	0
6395	2	45	0	1	1	459	3.38	1.09	69.5319	1.4165	0.46	1	0	1	1	0	0.166667
6396	1	27	1	1	0	475	7.19	1.54	13.2457	6.2215	0.46	1	0	1	2	0	0.818182
6400	1	17	0	1	1		5.06	2.07	125	2.158	0.47	0	0	0	0	0	0
6405	1	51	1	1	0	644	2.83	1.3	31.7547	5.103	0.47	1	1	1	2	0	0.636364
6406	2	36	0	1	1	219	3.7	1.1	70.1518	0.8635	0.47	1	0	1	2	0	0.375
6408	1	29	1	1	0	427	3.09	1.35	23.1125	10.494	0.48	0	0	0	0	0	0.0526316
6411	1	47	1	0	0	945	4.38	1.48	7.26204	2.362	0.48	1	0	1	2	0	0.571429
6413	2	38	0	1	1	375	4.14	1.16	63.245	3.346	0.48	1	0	1	2	0	0.588235
6414	2	34	1	0	1	495	3.83	1.45	48.9412	3.2015	0.51	0	0	1	2	0	0.722222
6415	1	27	1	1	0	552	4.56	1.65	44.0586	3.041	0.52	1	1	1	1	0	0.307692
6419	1	43	0	1	0	420	2.38	1.33	93.5617	1.3985	0.61	0	0	0	0	0	0.0952381
6420	1	27	0	1	1	231	2.28	0.88	77.1408	7.6835	0.64	0	1	1	0	0	0
6422	1	20	1	0	1	376	3.68	0.55	125	0.178	0.11	0	0	0	0	1	0
6425	2	36	0	1	1	217	2.5	0.69	113.591	0.6875	0.11	1	0	1	0	1	0.181818
6432	2	26	0	0	1	285	3.15	0.73	125	1.5035	0.11	1	0	1	0	1	0.0967742
6437	1	39	0	1	1	413	3.44	0.88	74.0919	0.868	0.11	1	0	0	0	1	0.1
6439	2	59	0	1	1	434	3.84	1.06	93.1	0.8025	0.11	1	1	1	0	1	0.212121
6442	2	26	0	1	1		4.53	1.12	124.705	0.382	0.12	0	0	0	0	1	0.0625
6443	2	25	0	0	1	215	2.9	0.71	125	0.208	0.12	0	0	1	0	1	0.1
6445	2	24	0	1	1	252	3.66	0.89	122.9	1.87	0.12	1	0	0	0	1	0.363636
6447	2	47	0	1	1	254	3.86	0.91	95.7487	1.029	0.12	1	1	1	0	1	0.135135
6450	2	25	0	0	1	274	3.6	0.74	98.9283	2.571	0.13	1	0	1	1	1	0.333333
6452	1	47	1	1	1	417	4.2	0.82	65.6109	0.873	0.13	1	1	1	2	1	0.428571
6458	1	16	0	0	1	263	3.94	0.89	125	0.2315	0.14	0	0	0	0	1	0
6466	2	27	0	0	1	259	2.69	1.02	125	1.238	0.14	1	1	1	0	1	0
6473	2	21	0	1	0	252	2.13	0.8	125	1.1885	0.14	1	1	1	0	1	0.0357143
6474	1	49	0	1	1	367	3.68	1.05	84.9554	1.9945	0.14	1	1	1	0	1	0.12
6475	2	45	1	1	1	206	4.3	0.8	83.1982	1.18	0.14	1	1	1	0	1	0.216667
6477	2	15	0	0	1	141	2.61	0.86	125	0.475	0.14	1	0	0	0	1	0
6485	2	53	1	1	1	302	6.4	1.24	99.7055	1.2875	0.14	1	1	0	0	1	0.157895
6486	1	22	0	0	1	449	4.18	0.67	113.133	0.5915	0.14	1	0	1	0	1	0.0454545
6487	2	41	0	1	1	519	4.06	0.65	45.2655	1.869	0.14	1	1	0	0	1	0.421053
6491	1	49	0	0	1	656	4.12	0.69	60.1984	3.8965	0.14	1	1	1	0	1	0.111111
6498	2	34	0	1	1	251	2.52	0.74	104.904	0.3675	0.14	1	0	0	0	1	0.210526
6502	1	21	0	1	1	561	4.15	1.27	60.3916	1.9055	0.14	0	0	0	1	1	0.0833333
6507	2	26	1	0	1	348	4.62	0.63	95.0776	1.953	0.14	1	1	1	1	1	0.285714
6510	2	29	0	0	1	336	1.96	0.69	46.5734	6.012	0.14	1	1	1	2	1	0.25
6511	2	16	0	1	0		3.38	0.92	110.869	0.496	0.15	0	0	0	0	1	0.1875
6513	2	38	0	0	1	294	1.88	0.73	68.2651	0.1595	0.15	0	0	1	0	1	0.315789
6515	1	21	0	0	1	473	3.24	0.94	125	1.0435	0.15	0	0	1	0	1	0.0434783
6516	2	30	0	1	0	329	1.64	0.93	125	1.123	0.15	1	0	1	0	1	0.176471
6517	2	22	0	1	0	315	2.81	0.72	104.486	0.691	0.15	1	0	1	0	1	0
6519	1	23	0	0	1	408	4.27	0.84	100.64	1.1545	0.15	1	0	0	0	1	0.0625
6524	1	17	0	1	0	440	3.38	0.96	124.845	0.447	0.15	1	0	0	0	1	0
6526	2	33	0	1	1	203	2.26	0.82	115.371	0.8435	0.15	1	1	1	0	1	0
6529	1	24	0	0	1	313	2.33	0.83	125	0.11	0.15	1	0	1	0	1	0
6531	2	32	0	1	1	202	3.28	0.97	124.189	0.2635	0.15	1	0	0	0	1	0.166667
6536	2	32	0	0	0	205	3.81	0.74	104.472	0.872	0.15	0	1	1	1	1	0.333333
6537	2	29	0	1	1	264	3.59	0.94	125	0.69	0.15	1	0	1	1	1	0.0714286
6542	1	24	0	1	0	406	3.1	0.83	105.454	1.003	0.15	1	0	1	1	1	0.192308
6553	1	39	1	0	0	552	4.83	0.79	12.7828	2.249	0.15	1	0	0	2	1	0.78125
6556	1	48	1	1	0	447	2.48	0.75	34.4734	2.084	0.15	1	0	1	2	1	0.615385
6559	2	36	0	0	0	315	3.6	1.04	122.415	0.5355	0.16	0	0	0	0	1	0.176471
6565	2	17	0	0	1	234	2.44	0.94	125	0.091	0.16	0	0	0	0	1	0
6568	1	19	0	0	1	216	1.14	0.97	106.296	0.131	0.16	0	0	1	0	1	0
6570	1	20	0	1	0	295	2.05	0.86	125	1.996	0.16	1	1	0	0	1	0
6574	2	39	1	0	1	309	5.37	0.83	124.381	0.8875	0.16	1	0	0	0	1	0.2
6575	2	45	1	1	1	315	1.86	1.02	104.906	2.416	0.16	1	0	0	0	1	0.230769
6581	1	23	0	0	1	235	2.25	0.74	125	1.012	0.16	1	0	0	0	1	0
6591	2	29	0	1	1	279	2.17	0.74	101.193	0.768	0.16	1	1	1	0	1	0
6594	2	21	0	1	1	178	0.87	0.92	125	1.514	0.16	1	1	1	0	1	0
6597	2	23	0	1	1	334	2.49	0.93	125	0.503	0.16	1	0	1	0	1	0.222222
6599	1	20	0	0	1	434	3.45	1.08	100.146	0.6745	0.16	1	0	1	0	1	0.0555556
6600	1	27	0	1	1	411	2.8	0.96	123.671	0.65	0.16	1	0	1	0	1	0
6605	2	32	0	0	1	214	2.13	0.9	121.024	0.41	0.16	1	0	1	0	1	0.1
6606	1	26	0	0	1	292	1.54	0.74	125	1.41	0.16	1	0	1	0	1	0.0769231
6608	1	24	0	0	1	398	4.31	0.79	102.627	0.5895	0.16	1	0	0	0	1	0
6609	2	41	0	0	0	310	2.93	1.14	119.029	2.254	0.16	1	1	1	0	1	0.0869565
6610	1	27	0	0	1	403	2.94	1.29	122.227	1.2805	0.16	1	0	0	0	1	0.0625
6611	2	33	0	1	1	334	2.58	0.82	107.612	1.0825	0.16	0	0	1	1	1	0.235294
6613	2	39	0	1	0	452	2.98	0.85	61.2869	2.2755	0.16	1	1	1	1	1	0.352941
6615	1	69	1	1	1	525	4.8	0.72	40.0197	0.4525	0.16	1	1	1	1	1	0.315789
6616	1	39	0	1	1	412	4.33	0.89	106.968	0.461	0.16	1	0	1	1	1	0.2
6622	1	76	1	1	1	415	2.36	0.74	42.8555	5.719	0.16	1	0	1	1	1	0.153846
6626	1	40	1	1	1	514	3.11	1.29	101.149	1.23	0.17	0	0	0	0	1	0.0869565
6629	2	30	1	1	1	379	2.37	1.08	125	0.281	0.17	0	0	0	0	1	0.1875
6632	1	32	0	0	1	365	2.97	1.1	121.604	0.575	0.17	0	0	0	0	1	0
6634	1	23	0	0	1	378	2.8	0.78	115.662	0.185	0.17	0	0	0	0	1	0
6638	1	33	1	0	1	350	3.53	1.03	116.511	0.548	0.17	1	0	0	0	1	0.05
6641	2	24	0	1	0	241	1.71	0.8	125	0.0605	0.17	1	0	0	0	1	0
6650	2	16	0	1	1	240	3.21	0.94	125	0.5405	0.17	1	1	1	0	1	0
6651	2	48	0	0	1	285	3.07	0.76	90.1036	0.1095	0.17	1	1	1	0	1	0
6652	2	31	1	1	1	322	2.84	0.85	96.4403	2.5405	0.17	1	0	1	0	1	0.117647
6658	1	23	1	0	1	562	4.3	0.89	96.8108	0.4055	0.17	1	0	1	0	1	0.0666667
6661	2	30	0	0	1	235	2.72	0.75	118.481	0.299	0.17	1	0	0	0	1	0
6665	2	52	1	1	1	373	3.25	1.16	95.948	1.328	0.17	1	0	0	0	1	0.4
6666	2	24	0	1	1	350	5.69	1.11	64.9435	0.92	0.17	1	0	0	0	1	0
6676	1	31	0	0	1	409	2.43	1.12	97.7027	3.0295	0.17	1	1	1	0	1	0.0769231
6683	2	47	0	1	1	148	2.91	0.76	110.308	0.3625	0.17	1	0	0	0	1	0.0512821
6687	1	21	0	1	1	439	2.7	1	112.312	2.283	0.17	1	0	0	0	1	0
6688	1	36	0	1	1	422	2.98	1.25	105.568	1.79	0.17	1	0	0	1	1	0.166667
6701	2	47	0	1	1		4.4	1.09	109.605	0.742	0.17	1	0	1	1	1	0.25
6708	2	48	0	0	1	247	2.7	0.64	71.0325	0.4125	0.17	1	0	1	1	1	0.176471
6710	2	33	0	1	1	503	1.44	0.8	63.1608	4.0745	0.17	1	0	1	2	1	0.5
6711	2	24	0	1	1	529	2.43	0.84	54.6259	0.89	0.17	1	0	1	2	1	0.4
6715	2	28	0	1	1	210	4.06	0.74	125	0.293	0.18	0	1	0	0	1	0
6716	1	16	0	1	1	398	2.27	0.87	125	0.6985	0.18	0	1	0	0	1	0
6717	2	30	0	1	1	351	2.46	0.75	97.1201	0.9065	0.18	0	1	0	0	1	0.357143
6722	2	31	1	1	1	333	3.68	0.77	118.315	0.4635	0.18	1	0	0	0	1	0.1
6723	2	33	0	0	0	437	2.27	1.21	95.0949	0.3445	0.18	1	1	0	0	1	0.222222
6724	1	17	0	1	1	299	2.15	1.21	124.845	5.254	0.18	1	0	0	0	1	0
6725	2	34	0	1	1	319	3.82	1.09	94.4292	1.757	0.18	1	1	1	0	1	0.0294118
6732	2	48	0	0	0	270	2.91	0.87	82.796	1.123	0.18	1	0	0	0	1	0.125
6735	2	26	0	0	0	204	4.58	0.82	125	0.5125	0.18	1	0	1	0	1	0
6736	1	20	0	1	1	461	3.29	0.8	125	0.923	0.18	1	0	1	0	1	0.0540541
6738	2	29	0	1	1	329	5.09	1.15	91.616	0.587	0.18	1	0	0	0	1	0
6739	1	40	1	1	1	482	1.45	0.66	58.257	0.0605	0.18	1	0	1	0	1	0.227273
6746	2	48	1	1	1	238	3.39	0.87	74.2254	0.4735	0.18	0	0	0	1	1	0.214286
6750	2	32	1	1	0	406	5.58	1.04	70.2792	0.241	0.18	1	0	1	1	1	0.2
6754	1	55	0	1	0		2.85	0.7	50.1094	2.429	0.18	1	0	1	1	1	0.142857
6757	1	25	0	1	1	578	3.75	1.01	91.9386	1.0385	0.18	1	0	0	1	1	0.384615
6763	2	50	1	0	1	409	5.2	0.59	42.9004	0.9565	0.18	1	1	1	1	1	0.185185
6768	1	52	1	1	1	549	2.72	1.25	70.7826	6.8185	0.18	1	1	1	1	1	0.1
6776	2	36	0	1	1	341	3.28	0.83	94.6997	3.352	0.18	1	0	1	1	1	0.181818
6779	2	39	0	0	1	275	3.82	0.61	80.266	3.2705	0.18	1	0	1	1	1	0.35
6780	1	26	0	0	0	614	2.35	0.57	18.1403	3.399	0.18	0	1	1	2	1	0.8
6781	2	49	0	1	1	233	2.36	0.95	104.861	6.8395	0.18	1	0	0	2	1	0.153846
6786	1	36	0	0	0	508	5.17	0.82	26.0384	7.8015	0.18	1	0	0	2	1	0.866667
6787	2	27	0	1	0	265	2.23	1	49.9434	0.6195	0.18	1	0	1	2	1	0.2
6789	2	35	1	1	1	352	2.36	0.8	53.2337	0.6175	0.18	1	1	0	2	1	0.6
6793	2	46	0	1	0		3.79	0.6	30.9384	1.207	0.18	1	1	1	2	1	0.571429
6796	1	31	1	1	1		5.93	0.87	51.0356	3.2505	0.18	1	1	1	2	1	0.5
6797	1	26	1	1	0	365	3.32	0.85	103.982	1.253	0.19	0	1	0	0	1	0
6800	2	46	1	1	1	247	2.56	1.11	113.323	0.6545	0.19	0	0	0	0	1	0.315789
6809	1	26	0	1	1	318	2.69	0.94	117.197	0.9455	0.19	0	0	0	0	1	0
6810	2	14	0	1	1		4.88	1	125	2.4555	0.19	0	1	0	0	1	0
6811	1	24	0	1	1	423	5.22	0.92	122.05	1.3545	0.19	0	0	1	0	1	0.05
6815	1	22	1	1	0	361	3.81	0.79	125	1.656	0.19	1	0	0	0	1	0.0333333
6816	2	30	0	1	1	307	1.67	0.97	121.25	3.4465	0.19	1	1	0	0	1	0
6819	2	61	1	1	0	259	1.46	0.68	94.2569	4.984	0.19	1	1	0	0	1	0
6821	2	33	0	1	1	252	1.83	0.81	101.899	0.268	0.19	1	1	0	0	1	0.176471
6824	1	19	0	1	1	388	3.54	1.04	71.4547	5.1155	0.19	1	0	1	0	1	0.166667
6825	2	41	0	1	1	262	5.42	1.22	79.1462	2.0555	0.19	1	1	1	0	1	0.0909091
6827	2	42	0	1	1	302		1.04	112.123	1.721	0.19	1	1	1	0	1	0.0434783
6831	2	32	0	1	0	201	3.21	0.79	125	0.876	0.19	1	1	1	0	1	0
6834	1	19	0	1	1	441	1.92	0.79	125	0.138	0.19	1	0	0	0	1	0
6837	2	30	0	1	1	379	4.11	1.19	102.248	3.155	0.19	1	1	1	0	1	0.217391
6839	2	35	0	1	1	279	1.51	1.24	120.794	2.0055	0.19	1	0	1	0	1	0.1
6843	1	29	0	1	1	398	3.4	0.8	88.3007	1.31	0.19	1	0	0	0	1	0.0555556
6845	1	24	0	0	1	574	5.43	0.99	108.426	0.756	0.19	1	1	1	0	1	0.157895
6849	1	43	0	1	1	304	3.03	0.82	92.2778	3.1805	0.19	1	0	1	0	1	0
6850	2	29	0	0	1	271	1.7	0.9	125	0.223	0.19	1	0	0	0	1	0.105263
6853	2	37	0	1	1	294	4.16	0.79	94.0368	0.559	0.19	1	0	1	0	1	0.315789
6859	2	64	1	1	1	284	2.32	0.92	84.9709	1.708	0.19	0	1	1	1	1	0
6861	1	22	1	1	1	511	3.89	0.95	83.4898	1.506	0.19	1	0	1	1	1	0.5
6864	1	17	0	1	0	508	2.32	0.9	97.2532	1.3395	0.19	1	1	1	1	1	0
6865	2	44	0	1	1	225	2.06	1.04	116.547	4.535	0.19	1	1	1	1	1	0.0344828
6871	1	26	0	1	1	610	2.35	0.69	69.3656	1.4115	0.19	1	0	1	1	1	0.47619
6876	1	29	0	1	1	354	4.56	1.02	85.1706	2.3835	0.19	1	0	1	1	1	0.466667
6880	2	28	0	1	1	488	2.5	0.88	59.6592	2.6185	0.19	1	0	1	1	1	0.352941
6884	1	26	0	1	1	453	2.5	0.98	74.4577	4.0675	0.19	1	1	1	1	1	0.307692
6886	1	70	1	1	1	341	4.38	0.82	95.5386	1.57	0.19	1	1	1	1	1	0.12
6889	2	34	0	1	1	449	2.25	1.07	59.8416	1.054	0.19	1	0	1	1	1	0.56
6891	2	24	1	1	1	371	2.54	0.9	47.8034	2.7215	0.19	1	1	1	2	1	0.416667
6894	1	27	1	1	1	675	2.55	0.81	53.7534	2.436	0.19	1	0	1	2	1	0.538462
6895	1	65	1	1	1	309	2.17	0.9	57.8179	11.199	0.19	1	0	1	2	1	0.566667
6899	2	31	1	1	0	572	1.79	0.85	8.14663	2.707	0.19	1	0	1	2	1	0.769231
6900	1	63	1			630	6.49	0.84	25.4992	3.825	0.19	1	0	1	2	1	0.166667
6926	1	50	1	1	1	355	3.02	0.98	108.524	0.5335	0.2	0	0	0	0	1	0.117647
6942	1	44	0	1	1	413	3.91	1.21	101.29	0.2065	0.2	0	0	1	0	1	0.222222
6945	1	29	0	0	0	508	4.42	0.94	120.522	0.423	0.2	0	0	0	0	1	0.117647
6946	2	20	0	0	0	265	3.84	0.81	125	0.233	0.2	0	0	1	0	1	0
6948	1	26	0	0	1	254	3.42	0.69	121.691	0.25	0.2	0	0	0	0	1	0.0769231
6949	2	50	0	1	1	278	3.27	0.96	102.952	0.592	0.2	0	0	0	0	1	0.0833333
6950	2	40	1	1	1	318	3.33	0.84	115.13	0.5585	0.2	1	1	0	0	1	0.142857
6963	1	17	0	1	0	445	3.56	0.85	118.886	3.971	0.2	1	1	1	0	1	0
6964	2	17	0	1	0	226	3.18	0.81	125	1.7275	0.2	1	0	1	0	1	0
6965	1	31	1	0	1	314	3.68	1	114.335	1.1905	0.2	1	1	1	0	1	0
6966	2	17	1	0	1	338	4.42	1.4	125	0.9705	0.2	1	1	1	0	1	0
6968	1	21	0	1	1	456	1.91	0.83	92.277	1.812	0.2	1	0	1	0	1	0.235294
6973	2	28	0	0	1	168	3.32	0.83	124.473	0.1255	0.2	1	1	0	0	1	0.0869565
6977	2	64	1	1	0	462	5.82	0.74	52.0446	6.1345	0.2	1	1	1	0	1	0.105263
6978	2	28	1	1	0	429	1.61	1	118.213	0.738	0.2	1	0	1	0	1	0.1
6992	1	30	0	1	1	372	2.91	0.96	95.8114	1.301	0.2	1	0	1	1	1	0.32
7011	2	21	0	1	1	338	3	0.79	82.3005	1.0665	0.2	1	1	1	1	1	0.529412
7012	1	40	1	1	1	410	3.08	1.07	110.293	3.489	0.2	1	1	0	1	1	0.321429
7013	1	38	1	1	0		2.06	0.97	36.524	1.4215	0.2	1	0	1	1	1	0.35
7020	1	31	1	1	1	666		1.21	107.751	1.643	0.2	1	1	1	1	1	0.111111
7021	1	43	1	1	1		2.28	1.09	73.6855	1.269	0.2	1	1	1	1	1	0.0909091
7026	2	38	0	1	0	357	4.46	0.91	101.998	1.239	0.2	1	0	1	1	1	0.3
7028	1	32	1	0	1	391	6.25	1.11	90.8798	2.341	0.2	1	0	1	1	1	0.269231
7030	2	28	0	1	1	268	2.21	0.9	118.847	0.8895	0.2	1	1	1	1	1	0.08
7031	1	31	0	1	1	392	4.74	0.96	41.981	2.892	0.2	1	0	1	1	1	0.454545
7037	2	39	0	1	0	224	1.35	1.07	118.23	4.403	0.2	1	0	0	2	1	0.272727
7043	1	41	1	1	0	460	2.95	1	29.1388	2.4485	0.2	1	1	1	2	1	0.315789
7044	1	22	0	1	1	307	2.96	0.83	121.797	0.487	0.21	0	0	0	0	1	0
7048	1	38	0	0	1	334	2.79	0.97	107.722	0.259	0.21	0	0	1	0	1	0.0588235
7051	1	24	0	1	1	338	3.34	0.89	101.265	1.465	0.21	0	1	0	0	1	0
7053	2	30	0	1	1	300	5.86	1.05	120.533	0.4855	0.21	0	0	0	0	1	0
7055	1	23	1	1	1	405	2.18	1.13	124.283	2.167	0.21	1	0	0	0	1	0.0384615
7062	1	33	1	1	1	444	1.92	1.07	95.0612	0.7625	0.21	1	0	0	0	1	0
7063	1	32	0	1	1	349	4.15	1.28	93.2479	0.7325	0.21	1	0	1	0	1	0
7069	2	60	1	1	1	289	2.47	1.29	101.339	0.7655	0.21	1	1	0	0	1	0
7070	1	31	0	1	1	344		0.99	109.341	3.017	0.21	1	0	0	0	1	0.111111
7071	1	33	0	1	1	414	3.24	1.12	71.6309	1.105	0.21	1	0	1	0	1	0.285714
7078	1	31	0	0	1	390	3.67	1.19	116.193	0.4225	0.21	1	0	1	0	1	0.0227273
7081	2	56	0	1	1	252	3.59	0.97	74.5998	2.2725	0.21	1	0	1	0	1	0.142857
7083	1	41	1	0	1	380	5.72	1.43	107.723	2.347	0.21	1	0	1	0	1	0.0714286
7088	1	53	0	1	1	520	3.05	1	90.9946	0.222	0.21	1	0	1	0	1	0.272727
7092	1	36	0	1	1	554	3.01	0.88	79.2025	0.321	0.21	0	0	0	1	1	0.416667
7099	2	41	0	1	1	263	3.77	0.97	103.656	0.417	0.21	0	0	0	1	1	0
7104	1	30	0	1	1		3.4	0.94	95.8114	1.066	0.21	1	0	1	1	1	0.304348
7107	1	52	0	1	1	353	1.88	0.71	116.544	6.2215	0.21	1	1	0	1	1	0
7114	2	46	1	1	1	221	3.82	0.64	88.2756	0.7295	0.21	1	0	1	1	1	0.333333
7120	2	33	0	1	0	277	3.2	1.09	75.6473	2.246	0.21	1	0	0	1	1	0
7126	2	30	0	1	1	357	3.02	0.99	62.9947	3.387	0.21	1	1	1	1	1	0.333333
7131	1	34	1	1	1	461	3.09	1.38	50.7674	2.6195	0.21	1	0	1	1	1	0.307692
7138	1	51	1	1	0	342	2.15	0.79	56.5227	6.03	0.21	1	1	1	1	1	0.142857
7141	1	64	0			399	3	0.93	26.4432	2.2315	0.21	1	0	1	1	1	0.0625
7160	2	40	0	1	1	299	4.89	0.8	86.1723	5.7	0.21	1	1	1	2	1	0
7167	1	39	0	1	1	383	4.31	1.01	65.8936	2.379	0.21	1	0	0	2	1	0.368421
7171	1	24	0	1	0	713	2.14	0.61	28.0682	4.6435	0.21	1	0	1	2	1	0.642857
7175	2	25	0	1	0	535	3.41	0.7	18.0614	1.7725	0.21	1	0	1	2	1	0.583333
7176	1	70	1	1	0	327	1.86	0.83	18.0537	2.524	0.21	1	1	0	2	1	0.318182
7186	1	43	1	1	1	423	3.02	1.03	39.9165	2.2055	0.21	1	0	0	2	1	0.333333
7194	1	51	1	1	1	462	4.23	0.81	61.1879	1.6105	0.21	1	0	0	2	1	0.625
7198	2	28	1	1	0	519	2.6	0.97	16.8605	4.73	0.21	1	0	0	2	1	0.6
7199	2	27	1	1	1	199	2.75	0.87	124.582	0.0435	0.22	0	1	0	0	1	0.0588235
7202	1	47	1	1	1	397	2.61	1.35	99.178	0.4475	0.22	0	0	0	0	1	0.2
7208	1	19	0	0	1	329	6.95	1.07	125	0.449	0.22	0	0	1	0	1	0
7214	2	18	0	1	1	197	4.66	0.93	125	0.9155	0.22	0	0	0	0	1	0.0769231
7221	2	30	0	1	1		3.13	0.83	116.564	2.59	0.22	0	1	1	0	1	0
7224	2	45	0	1	1	308	2.95	1.14	105.469	2.2245	0.22	0	1	1	0	1	0
7227	1	22	0	0	1	470	2.93	0.92	125	0.576	0.22	0	0	1	0	1	0
7228	2	16	0	0	1	358	3.17	0.84	108.984	0.6555	0.22	0	0	1	0	1	0
7241	2	50	0	0	1	396	3.73	1.01	95.4986	0.517	0.22	0	0	0	0	1	0.0434783
7247	2	27	1	1	1	254	2.21	1.18	119.685	2.903	0.22	1	1	0	0	1	0.333333
7252	2	30	0	1	1	276	4.57	0.91	122.736	0.912	0.22	1	1	0	0	1	0.25
7257	1	46	1	1	0	485	3.95	0.79	65.3794	3.743	0.22	1	1	1	0	1	0
7273	1	33	1	0	1	600	2.38	1.18	87.9989	0.4455	0.22	1	0	1	0	1	0.0555556
7278	1	44	1	1	1	385	2.71	1.28	89.1758	1.039	0.22	1	0	0	0	1	0.133333
7280	1	41	0	0	1	363	1.92	0.84	114.154	0.259	0.22	1	0	0	0	1	0.0384615
7287	2	23	0	0	1	243	3.32	1.02	125	0.137	0.22	1	0	0	0	1	0
7290	1	25	0	1	0	422	3.64	1.19	121.866	2.0935	0.22	1	1	1	0	1	0
7292	1	40	1	1	1	334	4.28	1.34	102.643	2.4085	0.22	1	0	0	0	1	0.130435
7293	2	56	0	0	1	247	2.81	1.1	98.703	1.337	0.22	1	1	0	0	1	0.291667
7299	1	23	0	1	1	397	3.5	0.97	122.91	2.992	0.22	1	1	1	1	1	0.266667
7309	2	24	0	1	1	271		0.98	124.279	3.2575	0.22	1	1	1	1	1	0
7312	1	37	1	1	1		3.65	0.77	90.0296	1.046	0.22	1	0	1	1	1	0.235294
7322	1	19	0	1	1	573	1.78	0.99	38.8317	2.454	0.22	1	0	1	1	1	0
7327	1	44	1	1	1	336	3.55	1.03	86.8373	3.4555	0.22	1	1	1	1	1	0.25
7328	1	52	0	1	0	457	1.91	0.74	53.0574	0.941	0.22	1	1	1	2	1	0.636364
7342	1	59	1	1	0	707	2.77	0.89	25.8128	3.0235	0.22	1	0	0	2	1	0.333333
7343	1	44	1	0	1	360	2.26	0.96	58.8068	3.452	0.22	1	1	0	2	1	0.105263
7344	1	22	0	0	1	395	3.76	1.18	70.6473	3.498	0.22	1	1	1	2	1	0.230769
7346	1	25	1	1	0	581	3.68	0.8	31.7716	7.3855	0.22	1	1	1	2	1	0.592593
7347	2	35	0	1	0	209	2.72	0.87	21.8723	4.337	0.22	1	1	1	2	1	0.916667
7348	2	51	0	0	1	187	2.54	1.16	100.577	2.8945	0.22	1	1	1	2	1	0.368421
7363	1	37	1	0	1	369	2.58	0.97	115.282	1.104	0.23	0	0	0	0	1	0
7371	1	40	1	0	1	503	3.63	1.34	108.483	2.575	0.23	0	0	0	0	1	0
7377	2	24	0	1	1	311	3.08	0.95	116.804	0.203	0.23	0	1	0	0	1	0
7386	2	36	0	1	0	229	1.99	1.16	109.425	0.9915	0.23	0	1	1	0	1	0.047619
7391	2	43	0	0	1	298	4.03	0.99	96.703	0.235	0.23	0	0	0	0	1	0
7393	1	16	0	0	1	362	3	1.23	125	0.6015	0.23	0	0	0	0	1	0
7395	1	48	1	0	0	447	5.21	0.99	64.4673	0.838	0.23	1	0	0	0	1	0.125
7398	2	26	0	1	1	344	3.02	1.1	124.705	0.744	0.23	1	1	0	0	1	0
7399	2	29	0	1	1	282	3.08	1.34	122.844	1.379	0.23	1	1	0	0	1	0
7401	1	47	1	1	1	353	3.88	1.06	103.841	2.1645	0.23	1	1	1	0	1	0.166667
7406	2	35	0	1	0	405	3.83	1	64.5919	0.911	0.23	1	1	1	0	1	0.357143
7409	1	23	0	1	1	424	3.77	1.33	100.64	1.9225	0.23	1	0	1	0	1	0
7421	1	49	0	0	1	429	3.4	1.23	102.959	1.85	0.23	1	1	1	0	1	0
7424	2	49	1	1	1	405	4.3	0.94	105.473	0.448	0.23	1	0	1	0	1	0.347826
7427	2	30	0	0	1	244	3.36	1.01	125	0.6855	0.23	1	0	1	0	1	0.238095
7428	1	52	1	0	0	350	1.41	0.95	86.6244	0.983	0.23	1	0	0	0	1	0.214286
7433	2	37	0	1	1	213	3.82	1.02	125	0.625	0.23	1	0	0	0	1	0
7435	2	43	1	1	1	314	4.66	0.98	81.733	0.826	0.23	1	0	1	0	1	0
7436	1	43	1	1	1	545	3.53	0.9	96.2297	1.649	0.23	1	0	0	0	1	0.153846
7438	2	43	0	1	1	384	4.8	0.57	79.238	1.2825	0.23	1	1	1	0	1	0.142857
7441	2	25	0	1	1	252	3.21	0.99	125	1.4555	0.23	1	0	1	0	1	0.111111
7442	2	25	1	1	1	177	1.38	1.08	125	0.7415	0.23	1	1	1	0	1	0
7453	1	79	1	1	1	562	2.19	0.97	32.7907	2.2315	0.23	1	0	1	0	1	0
7455	2	36	1	0	0	363	2.01	0.8	94.6997	5.14	0.23	1	0	0	1	1	0.411765
7456	1	34	1	1	0	385	3.18	1.18	68.2492	4.5955	0.23	1	0	1	1	1	0.125
7459	1	41	0	1	0	466	3.19	1	55.2879	1.5365	0.23	1	0	1	1	1	0.1875
7463	1	41	0	1	1	356	4.79	0.81	58.9353	0.608	0.23	1	0	0	1	1	0.142857
7464	1	41	0	1	0	505	2.74	0.88	72.2486	1.2605	0.23	1	1	0	1	1	0.136364
7469	1	37	1	1	1	414	4.05	0.67	58.9532	2.1695	0.23	1	0	1	1	1	0.285714
7470	1	31	1	1	1	463	2.65	1.11	114.335	1.8675	0.23	1	0	1	1	1	0.394737
7472	2	45	0	1	1	457	2.54	0.85	45.7475	2.627	0.23	1	0	1	1	1	0.444444
7474	2	58	0	1	0	396	3.13	0.99	63.4636	0.822	0.23	0	0	1	2	1	0.0833333
7476	1	39	1	0	0	467	3.15	0.67	29.551	3.582	0.23	0	0	0	2	1	0.8
7477	2	53	1	1	0	344	1.52	0.93	18.7075	4.6985	0.23	1	1	1	2	1	0.352941
7481	1	47	1	1	1	444	4.62	0.93	58.6961	8.353	0.23	1	0	1	2	1	0.333333
7483	2	32	1	1	1	316	5.45	1.09	71.2038	1.4975	0.23	1	0	1	2	1	0.666667
7485	2	29	1	1	1	241	1.56	0.82	46.5734	1.3955	0.23	1	0	0	2	1	0.7
7491	1	46	0	1	0	417	1.82	0.77	53.3797	1.733	0.23	1	0	1	2	1	0.538462
7496	2	44	1	1	1	410	2.69	0.81	44.3216	1.9455	0.23	1	0	1	2	1	0.8
7498	1	24	0	0	1	480	3.26	1	120.098	1.346	0.24	0	0	0	0	1	0
7500	2	33	0	1	1	232	4.12	0.93	83.7213	0.6865	0.24	0	0	0	0	1	0.130435
7502	1	33	1	1	1	433	2.7	0.95	114.572	0.713	0.24	0	0	0	0	1	0
7503	2	49	0	0	1	235	1.78	1.32	108.769	0.1815	0.24	0	0	1	0	1	0.153846
7505	1	27	0	0	1	316	2.96	0.94	112.457	1.086	0.24	1	0	0	0	1	0
7514	2	48	0	1	0	306	1.77	1.09	87.0441	1.077	0.24	1	1	0	0	1	0.1
7517	1	38	1	0	1	438	4.07	1.25	101.106	0.738	0.24	1	1	0	0	1	0.166667
7522	1	27	0	1	0	398	2.55	1.16	124.415	1.383	0.24	1	1	0	0	1	0
7527	1	29	1	1	1	446	1.58	1.02	104.684	1.1225	0.24	1	1	1	0	1	0.24
7528	2	18	0	1	0	370	1.85	1.02	90.2885	2.009	0.24	1	1	1	0	1	0.2
7535	2	40	0	1	0	289	2.95	0.91	87.5821	0.3755	0.24	1	0	1	0	1	0.111111
7537	2	41	0	1	1	192	1.74	1.07	94.645	0.269	0.24	1	0	0	0	1	0
7539	1	42	1	1	1	524	3.02	1.03	52.5559	2.5545	0.24	1	0	0	0	1	0.285714
7540	2	32	0	1	1	293	6.7	1.23	125	1.756	0.24	1	1	1	0	1	0.266667
7546	2	20	0	1	1	359	3.11	0.7	125	2.469	0.24	1	0	1	0	1	0.142857
7547	1	47	1	1	1	423	1.85	1.04	106.828	4.557	0.24	0	1	1	1	1	0
7552	2	49	1	0	0	463	5.39	1.04	59.2725	1.149	0.24	1	0	0	1	1	0.210526
7555	2	40	0	1	0	268	3.68	1.01	82.1816	0.112	0.24	1	1	0	1	1	0
7556	2	40	1	1	1	309	3.91	0.92	93.6684	2.4955	0.24	1	0	1	1	1	0.111111
7560	2	58	1	1	0	112	2.65	1.16	75.9371	3.8475	0.24	1	0	1	1	1	0.142857
7561	2	41	0	1	1	473	3.26	1.1	103.656	3.65	0.24	1	1	1	1	1	0.208333
7569	1	38	1	1	1	405	4.73	0.97	52.6951	2.609	0.24	1	0	1	1	1	0.266667
7571	1	59	1	1	0	334	3.75	0.94	29.4917	2.0515	0.24	1	0	1	1	1	0.304348
7576	2	49	0	1	1	488	3.23	0.78	51.4768	1.858	0.24	1	0	1	1	1	0.6
7577	1	20	0	1	1	540	2.64	1.03	119.891	3.3415	0.24	1	0	1	1	1	0.307692
7579	1	65	0	0	1	292	2.29	1.01	46.7102	0.1675	0.24	1	0	0	1	1	0.25
7583	1	26	0	1	1	448	2.6	1.11	117.197	3.292	0.24	1	0	1	1	1	0.344828
7585	2	25	0	1	1	293	3.74	0.74	94.2268	1.357	0.24	1	0	1	1	1	0.333333
7590	1	49	0	1	1	482	3.17	0.89	56.7771	0.7775	0.24	1	0	1	1	1	0.380952
7592	1	43	1	0	1	423	4.64	1.2	99.0402	0.989	0.24	1	1	0	1	1	0.214286
7603	2	48	1	1	1	389	1.64	0.87	39.67	3.2155	0.24	1	1	1	2	1	0.538462
7605	2	49	0	1	1	469	5.26	1.23	43.621	0.4425	0.24	1	0	1	2	1	0.105263
7608	1	33	1	1	0	617	3.24	0.91	24.5329	4.4805	0.24	1	1	1	2	1	0.6
7609	2	26	0	0	1	281	3.17	1.18	125	0.3625	0.25	0	1	0	0	1	0
7610	2	48	1	1	1	369	2.75	0.87	108.158	1.027	0.25	0	0	0	0	1	0.0666667
7615	1	39	0	0	1	325	5.74	1.2	115.769	0.123	0.25	0	0	0	0	1	0
7621	1	24	0	0	1	367	4.11	1.16	124.83	0.427	0.25	0	0	0	0	1	0.0714286
7623	2	36	0	1	1	248	1.05	0.91	114.887	1.7215	0.25	1	0	0	0	1	0.0833333
7625	1	55	1	1	1	413	5.15	1.07	53.4152	0.3805	0.25	1	0	0	0	1	0.0909091
7629	1	44	0	1	1	431	3.15	0.7	79.47	2.714	0.25	1	1	0	0	1	0.1
7630	2	59	0	1	1	297	3.38	1.27	97.7474	0.785	0.25	1	0	1	0	1	0.0263158
7632	1	58	1	1	1	350	3.22	1	55.4013	1.181	0.25	1	0	0	0	1	0.0833333
7634	1	27	0	1	1	249	3.56	1.27	125	1.2575	0.25	1	0	1	0	1	0.0526316
7640	1	38	0	1	1	358	5.17	0.93	110.017	0.2155	0.25	1	1	1	0	1	0
7644	1	21	0	1	1	405	2.35	1.18	98.1806	1.3615	0.25	1	1	1	0	1	0
7645	1	32	0	0	1	465	5.21	0.94	94.4747	1.453	0.25	1	0	1	0	1	0.0833333
7647	2	34	0	0	1	354	3.2	1.22	115.848	0.654	0.25	1	1	1	0	1	0.05
7657	2	31	0	0	0	309	3.61	0.89	121.877	0.254	0.25	1	0	0	0	1	0.0454545
7659	2	52	1	1	1	237	4.01	0.87	90.7786	3.082	0.25	1	1	1	0	1	0.25
7664	2	30	0	1	0	193	2.31	0.87	121.25	2.088	0.25	1	1	0	0	1	0.0666667
7666	2	30	0	1	1	219	4.13	1.32	100.485	1.2045	0.25	1	0	1	0	1	0.0357143
7668	2	28	0	1	1	310	2.97	1.02	80.5858	1.242	0.25	1	0	0	0	1	0
7680	1	58	0	1	0	345	2.63	0.81	10.2405	11.5	0.25	1	1	0	0	1	0
7683	1	39	1	1	1	284	2.99	1.09	57.0834	5.4415	0.25	1	0	0	1	1	0.75
7684	2	56	1	1	0	473	2.53	1.02	55.0531	2.8945	0.25	1	1	0	1	1	0.111111
7689	1	56	1	1	1	339	3.3	0.94	53.0413	2.657	0.25	1	1	1	1	1	0.117647
7690	2	44	0	1	0	462	3.82	1.15	32.298	2.4965	0.25	1	0	1	1	1	0.764706
7696	1	53	0	1	1	442	5.29	0.68	53.6675	1.132	0.25	1	0	0	1	1	0.3
7698	1	29	0	1	1	409	2.78	1.31	112.546	3.836	0.25	1	0	1	1	1	0.222222
7704	2	42	0	1	1	415	3.58	1.61	79.7965	2.283	0.25	1	1	1	1	1	0.142857
7707	2	28	0	1	1	245	4.54	0.97	78.3514	2.557	0.25	1	1	0	1	1	0
7708	2	26	0	1	1	546	2.39	1.07	50.2954	3.4265	0.25	1	0	1	1	1	0.428571
7709	1	45	1	1	1	404	2.64	0.77	61.9138	4.162	0.25	1	0	1	1	1	0.428571
7714	1	48	0	1	0	310	4.8	1.07	13.1245	7.31	0.25	1	1	0	1	1	0
7730	1	33	1	1	1	347	5.12	0.82	71.6309	0.58	0.25	1	0	0	2	1	0.5
7743	1	22	0	1	0	475	2.67	1.09	75.0131	5.956	0.25	1	0	0	2	1	0.307692
7754	2	31	0	1	1	356	2.81	1.04	98.0849	2.5885	0.25	1	0	1	2	1	0.322581
7757	2	52	0	1	0	436	2.17	1.15	10.0112	1.9015	0.25	1	0	0	2	1	0.666667
7758	2	19	0	1	1	235	5.68	1.12	125	0.959	0.26	0	1	0	0	1	0.235294
7761	2	35	0	1	1	201	1.66	0.73	92.2175	6.3765	0.26	0	1	0	0	1	0
7763	1	31	1	0	1	538	3.44	1.35	91.5204	0.484	0.26	0	0	0	0	1	0.047619
7765	2	31	0	1	1	342	3.52	1.25	113.337	0.3425	0.26	0	1	0	0	1	0
7773	1	44	1	1	0	965	2.1	0.98	4.66529	3.5375	0.26	0	0	0	0	1	0
7785	2	39	1	1	1	257	3.41	0.78	97.6932	0.309	0.26	0	0	1	0	1	0.473684
7786	1	17	0	0	1	347	2.28	1.07	117.177	0.782	0.26	0	0	1	0	1	0
7788	1	34	0	0	1	519	2.75	1.24	99.6678	2.4345	0.26	0	1	0	0	1	0
7792	1	14	0	1	1	408	2.86	1.3	116.316	1.3425	0.26	0	0	0	0	1	0
7798	2	20	0	1	0		4.46	1.01	125	0.359	0.26	1	0	0	0	1	0
7807	2	22	0	1	0	206	1.8	0.72	125	2.3495	0.26	1	0	0	0	1	0
7815	2	50	0	1	1	175	5.86	1.17	112.548	1.2115	0.26	1	0	1	0	1	0.25
7818	2	24	0	0	1	299	2.4	1.02	125	0.4345	0.26	1	0	0	0	1	0.0555556
7821	2	36	0	1	1	328	2.21	0.71	87.22	0.311	0.26	1	0	1	0	1	0.0666667
7824	2	39	0	1	0	341	4.47	0.93	91.1701	1.761	0.26	1	1	1	0	1	0
7831	2	52	1	1	1	257	3.29	1.1	90.7786	1.7915	0.26	1	0	1	0	1	0.0909091
7842	1	27	1	0	1	463		0.86	103.255	0.5205	0.26	1	0	1	0	1	0.130435
7844	1	31	0	1	0	345	2.02	1.19	75.0034	3.6365	0.26	0	0	0	1	1	0.4
7846	1	54	0	0	1	442	2.07	0.99	59.9119	2.48	0.26	1	1	0	1	1	0
7858	2	33	0	1	0	313	3.53	0.79	100.116	0.9695	0.26	1	0	1	1	1	0.25
7862	2	35	0	1	1	374		1.13	85.1193	2.8075	0.26	1	1	1	1	1	0.0833333
7866	1	21	0	0	1	578	2.52	0.91	61.971	2.3615	0.26	1	0	1	1	1	0.166667
7870	1	29	0	1	1	415	3.39	0.97	116.57	0.7215	0.26	1	1	1	1	1	0.0344828
7878	1	42	1	1	1	474	2.25	1.27	67.9563	4.3385	0.26	1	0	1	1	1	0.272727
7879	1	30	0	1	1	540	2.53	1.05	79.82	2.383	0.26	1	0	1	2	1	0.4
7882	1	43	1	1	0	484	2.9	1.05	59.79	2.4275	0.26	1	1	0	2	1	0
7883	2	28	1	0	0	381	2.84	1.14	23.3268	2.3805	0.26	1	0	0	2	1	0.7
7885	2	40	1	1	1	332		1.15	50.3362	5.805	0.26	1	0	1	2	1	0.636364
7886	1	38	1	1	1	486	3.53	0.93	56.4653	0.6765	0.26	1	1	1	2	1	0.473684
7889	1	48	1	1	1	458	4.04	1.02	38.2757	2.9115	0.26	1	0	1	2	1	0.235294
7893	2	43	0	1	1	283	2.21	0.94	62.6035	5.4645	0.26	1	0	1	2	1	0.2
7905	1	24	0	1	1	414	3.08	0.95	108.426	0.9055	0.27	0	0	0	0	1	0
7907	2	41	0	0	1	345	3.72	0.99	89.8982	0.1265	0.27	0	0	0	0	1	0.178571
7911	1	46	1	1	1	460		1.18	98.4065	2.27	0.27	1	1	0	0	1	0.0526316
7920	1	32	0	1	1	451	2.56	1.41	118.009	1.5005	0.27	1	0	1	0	1	0
7923	2	31	0	1	1	342	2.79	0.96	107.138	0.4255	0.27	1	0	1	0	1	0.0833333
7927	2	34	0	1	0	148	2.48	1.16	80.6901	1.975	0.27	1	0	1	0	1	0.5
7929	1	36	0	1	1	620	2.71	1.1	87.2501	1.3	0.27	1	0	1	0	1	0.181818
7930	2	34	1	1	1	348	4.63	1.27	113.942	1.94	0.27	1	0	1	0	1	0.142857
7935	1	37	1	0	1	402	2.01	1.04	120.463	1.469	0.27	1	0	1	0	1	0.212121
7941	1	33	0	1	1	364	4.12	1	112.74	0.5745	0.27	1	0	0	0	1	0
7942	1	52	0	1	1	353	3.27	0.98	66.1418	0.675	0.27	1	0	1	0	1	0.0434783
7945	2	31	0	1	1	497	2.95	0.88	68.9772	1.499	0.27	1	0	0	1	1	0.466667
7948	2	44	0	1	0	200	2.52	0.93	77.4958	6.45	0.27	1	1	1	1	1	0.230769
7950	1	19	1	1	1	623	2.29	0.96	123.104	3.8985	0.27	1	1	0	1	1	0.210526
7954	2	45	0	1	1	447	4.49	1.11	41.6223	1.2355	0.27	1	0	1	1	1	0.111111
7962	1	47	0	1	1	451	2.98	1.04	69.2668	1.1295	0.27	1	0	1	1	1	0.4
7968	2	41	1	1	0	565	4.13	0.87	39.2161	0.471	0.27	1	0	1	1	1	0.45
7971	1	30	0	1	1	584	6.61	0.77	47.2823	1.9295	0.27	1	0	1	1	1	0.125
7977	2	57	1	1	1	411	5.08	1.47	100.91	1.7925	0.27	1	0	0	1	1	0.117647
7979	1	49	1	0	1	543	2.68	1.07	102.392	1.007	0.27	1	0	1	1	1	0.3
7985	2	51	1	1	1	553	1.58	1.14	25.9266	3.563	0.27	0	0	1	2	1	0
7991	1	31	1	1	0	477	3.36	0.69	15.0863	4.862	0.27	1	1	0	2	1	0.75
7992	1	23	0	1	1	388	1.74	0.98	51.161	2.6995	0.27	1	1	1	2	1	0.230769
7999	1	56	1	1	0	461	4.72	1.23	62.9234	2.356	0.27	1	0	1	2	1	0.533333
8009	1	36	1	1	1	448	3.58	1.16	40.5321	6.858	0.27	1	0	1	2	1	0.428571
8010	2	39	0	1	0	390	3.12	1.29	33.9494	2.9495	0.27	1	0	1	2	1	0.470588
8011	1	37	1	0	1	381	2.86	0.9	5.04775	7.5135	0.27	1	0	0	2	1	0.833333
8021	2	42	1	1	0	601	4.13	1.06	13.0604	3.0365	0.27	1	0	0	2	1	0.878788
8023	1	35	0	1	1	386	3.63	1.26	125	0.935	0.28	0	0	1	0	1	0
8026	2	31	0	1	1		3.41	1.22	107.138	1.632	0.28	0	1	1	0	1	0.157895
8030	1	39	0	0	1	316	1.91	1.08	104.911	2.352	0.28	0	1	0	0	1	0.037037
8039	2	43	0	1	1	203	4.13	1.1	118.221	0.489	0.28	0	0	0	0	1	0.0666667
8044	1	25	0	0	1	394	2.53	0.98	99.2364	0.7915	0.28	1	0	1	0	1	0
8047	2	22	0	1	1	308	2.27	1.37	125	1.2925	0.28	1	0	0	0	1	0
8062	1	32	0	1	0	272	1.13	1.19	118.699	13.994	0.28	1	1	1	0	1	0
8064	1	68	1	1	1	315	2.44	1.05	81.8944	5.063	0.28	0	1	0	1	1	0.047619
8076	1	19	0	1	1	303	3.07	1.17	125	0.6725	0.28	1	0	0	1	1	0.166667
8078	1	60	1	1	1	442	4.11	0.97	73.7137	1.947	0.28	1	0	1	1	1	0.133333
8079	1	42	0	1	1	683	1.82	0.93	63.8701	2.784	0.28	1	1	1	1	1	0.205882
8087	2	33	1	1	1	545	5.15	1.28	63.1608	1.702	0.28	1	0	1	1	1	0.35
8091	1	54	1	1	0	415	1.79	1.09	49.1489	1.397	0.28	1	0	1	1	1	0.4375
8096	2	45	1	1	0	341	2.46	1.34	28.6767	5.623	0.28	0	0	0	2	1	0.875
8101	2	30	0	1	1	342	3.52	1.04	55.1367	0.813	0.28	0	0	0	2	1	0.692308
8102	1	28	0	1	1	691	2.3	0.92	83.7808	3.638	0.28	1	0	1	2	1	0.2
8108	1	29	1	1	0	524	2.82	1.09	23.0197	3.6935	0.28	1	0	1	2	1	0.722222
8116	1	60	1	1	0	466	3.02	0.83	19.8633	4.6375	0.28	1	0	1	2	1	0.636364
8121	1	42	1	1	1	592	4.47	1.08	44.7688	1.8215	0.28	1	0	1	2	1	0.470588
8124	2	25	0	1	1	345	2.41	1.66	125	1.548	0.29	0	0	0	0	1	0.0666667
8129	2	35	0	1	1	254	3.32	1.03	118.5	2.008	0.29	0	1	1	0	1	0.0769231
8132	1	30	0	1	0	436	5.61	0.92	70.194	1.184	0.29	1	1	1	0	1	0.285714
8149	1	43	0	1	1	341	2.7	1.2	54.5165	0.8035	0.29	1	0	0	0	1	0.0689655
8150	1	35	1	1	1	456	3.33	1.24	70.6316	2.6435	0.29	1	1	0	0	1	0.222222
8163	2	57	1	1	1	277	2.99	1.02	68.652	0.9625	0.29	1	0	0	0	1	0.1875
8166	1	23	0	1	0	603	3.5	1.22	71.5456	2.2725	0.29	1	0	1	0	1	0.166667
8169	1	57	0	1	0	208	4.11	0.82	29.0542	8.664	0.29	1	1	0	0	1	0.1
8178	2	60	1	1	1	432	5.89	1.3	61.7195	1.792	0.29	1	0	1	0	1	0.153846
8184	1	36	0	1	1	342	4.38	1.08	94.3307	1.763	0.29	1	0	1	0	1	0.1
8185	2	36	1	1	1	249	1.58	1.45	69.2309	5.786	0.29	1	0	1	0	1	0
8191	1	44	1	1	1	389	4.15	0.99	73.1697	0.416	0.29	0	0	1	1	1	0.190476
8193	1	25	0	0	1	736	3.4	1.27	69.8546	3.4235	0.29	1	0	1	1	1	0.24
8202	2	47	1	1	1	324	4.54	0.94	71.5332	6.586	0.29	1	1	0	1	1	0.166667
8205	1	33	1	0	1	221	2.83	0.82	16.7262	2.948	0.29	0	0	1	2	1	0.833333
8208	1	33	1	0	1		1.46	1.12	20.5522	8.257	0.29	1	0	1	2	1	0.333333
8215	1	57	1	1	1	427	3.53	1.15	40.9051	2.7475	0.29	1	0	1	2	1	0.7
8216	1	56	1	1	0	449	6.39	1.18	24.545	10.232	0.29	1	1	0	2	1	0.133333
8220	2	34	0	0	1	415	2.19	0.87	24.0725	5.148	0.29	1	1	1	2	1	0.6875
8248	1	27	1	1	0	562	2.57	0.93	19.2544	4.2895	0.29	1	0	1	2	1	0.666667
8250	2	51	1	1	1	356	4.09	1.47	69.5512	0.9565	0.29	1	0	0	2	1	0.4
8251	2	55	0	1	0	297	4.05	1.18	28.233	1.627	0.29	1	0	0	2	1	0.2
8253	1	32	0	1	0	303	4.05	1.34	125	0.568	0.3	1	0	1	0	1	0.0833333
8255	1	25	0	1	0	475	7.34	1.65	59.2222	1.7375	0.3	1	0	1	0	1	0.2
8262	1	31	0	0	1	367	4.28	1.54	113.152	0.748	0.3	1	0	0	0	1	0
8263	1	38	0	1	1	200	5.18	1.46	115.867	0.8795	0.3	1	0	1	0	1	0
8264	1	32	0	1	1	388	2.48	1.16	123.152	0.848	0.3	1	0	1	0	1	0.217391
8270	1	22	1	1	1	441	2.92	1.35	125	2.9945	0.3	1	0	1	0	1	0
8272	1	47	0	1	1	339	4.99	1.17	105.598	0.9515	0.3	1	0	1	1	1	0.272727
8275	1	35	0	1	1	501	2.18	0.91	81.6555	1.0575	0.3	1	1	0	1	1	0.115385
8278	2	65	1	0	1	385	3.75	1.14	45.0041	0.458	0.3	1	0	0	1	1	0.25
8279	2	49	1	1	1	387	3.24	1.32	86.4348	2.065	0.3	1	0	0	1	1	0.125
8281	2	46	1	1	0	387	2.1	0.78	23.1257	2.98	0.3	1	0	0	2	1	0.823529
8283	2	72	1	1	0	511	3.55	1.26	19.8212	2.572	0.3	1	0	1	2	1	0.428571
8284	1	29	1	0	0	496	2.62	0.93	31.2108	5.2995	0.3	1	0	1	2	1	0.833333
8286	1	48	0	1	0	566	4.47	0.86	28.3327	1.608	0.3	1	0	1	2	1	0.545455
8292	2	34	1	1	1	396	3.29	0.94	29.0303	2.348	0.3	1	0	1	2	1	0.181818
8294	1	71	1	1	1	437	1.8	1.17	49.1143	4.231	0.3	1	1	1	2	1	0.333333
8295	2	42	0	1	1	441	5.24	1.33	111.448	1.016	0.31	1	0	1	0	1	0.04
8297	2	55	1	1	1	403	5.21	0.96	38.105	2.4315	0.31	1	0	0	1	1	0.142857
8309	1	24	0	1	0	480	3.64	1.05	41.8503	2.334	0.31	1	0	1	1	1	0.142857
8317	1	59	0	1	1	557	6.95	1.28	59.0521	1.16	0.31	1	0	0	1	1	0.333333
8318	2	45	0	1	1	212	1.91	0.94	42.3918	6.762	0.31	1	0	1	1	1	0
8330	2	42	0	1	1	292	5.14	1.18	108.903	2.27	0.31	1	0	0	1	1	0.5
8335	1	25	1	1	0	709	3.25	1.12	10.4937	3.872	0.31	1	0	1	2	1	0.642857
8338	2	26	0	1	0	452	3.83	0.88	30.3241	3.3255	0.31	1	0	1	2	1	0.782609
8342	1	54	1	1	1	337	2.66	1.03	97.7949	0.5095	0.32	0	1	0	0	1	0.277778
8351	2	51	0	1	1	249	3.05	1.03	76.0705	0.9145	0.32	1	0	0	0	1	0.444444
8352	1	26	0	1	1	452	3.45	0.96	82.0946	3.843	0.32	1	0	1	0	1	0.181818
8354	1	43	1	1	1	366	3.74	1.19	97.6165	1.763	0.32	1	0	0	0	1	0.2
8358	2	25	0	1	0	367	2.74	1.06	122.04	2.2205	0.32	1	0	1	0	1	0.2
8364	1	42	0	1	1	409	4.3	1.12	79.621	1.4185	0.32	1	0	1	0	1	0.0344828
8372	1	36	0	1	0	465	6.24	1.16	34.4607	0.358	0.32	0	0	0	1	1	0
8376	2	32	0	1	0	363	3.73	1.24	83.0547	4.433	0.32	1	1	0	1	1	0.25
8377	2	53	1	1	0	338	5.33	1.06	52.9741	0.97	0.32	1	0	0	1	1	0.222222
8383	1	33	1	1	1	422	1.61	0.86	32.5173	3.5255	0.32	1	0	1	2	1	0.774194
8386	1	24	0	1	1	306	4.03	1.4	125	1.3685	0.33	0	1	0	0	1	0
8392	1	37	0	1	1	648	4.32	1.46	72.6919	1.69	0.33	0	0	1	0	1	0
8393	2	20	0	1	1	241	2.29	1.18	125	0.7055	0.33	1	0	0	0	1	0.181818
8402	1	58	1	1	1	352	4.54	1.31	51.3375	3.3155	0.33	1	1	1	0	1	0.142857
8403	2	50	1	1	1	450	3.59	1.15	101.829	2.8705	0.33	1	0	1	0	1	0.130435
8406	2	29	1	1	1	394	5.61	1.08	53.8232	2.7635	0.33	1	0	0	0	1	0.333333
8414	2	32	0	1	0	282	2.83	1.06	51.6408	4.1425	0.33	1	1	1	1	1	0.181818
8418	2	19	0	1	1	386	2.67	1.14	96.742	3.0815	0.33	1	0	1	1	1	0.352941
8420	2	34	1	1	1	462	1.52	1.06	42.2622	2.609	0.33	1	0	1	1	1	0.478261
8428	2	47	1	1	0	347	4.96	1.36	52.7901	7.873	0.33	1	0	1	1	1	0.555556
8429	1	71	1	1	0	520	7.24	0.82	10.3721	2.329	0.33	1	0	1	2	1	0.0434783
8434	2	59	0	0	1	332		1.27	38.0696	2.957	0.34	1	1	1	0	1	0
8442	1	40	1	0	1	384	2.91	1.16	110.92	0.214	0.34	1	0	0	0	1	0.0588235
8445	1	45	1	1	1	183	3.04	1.72	64.482	1.78	0.34	1	0	0	1	1	0.454545
8447	2	25	0	1	1	408	3.01	1.38	113.832	7.359	0.34	1	0	1	1	1	0.1875
8458	1	24	0	1	1	583	2.64	1.3	91.4572	7.9085	0.34	1	0	1	2	1	0.190476
8464	2	32	0	1	1	321	2.95	1.14	118.161	1.2535	0.35	1	0	1	1	1	0.65
8465	2	63	1	1	1	432	2.33	1.02	40.3138	4.1995	0.35	1	1	0	1	1	0.0416667
8470	2	27	0	1	1	452	2.41	0.96	65.8798	0.4465	0.35	1	0	1	1	1	0.272727
8472	2	29	0	1	1	295	2.48	1.12	80.0217	1.7765	0.35	1	1	0	1	1	0
8473	1	53	1	1	1	494	2.03	1.44	39.6465	4.3625	0.35	1	0	1	2	1	0.222222
8474	1	46	1	1	1	589	4.68	0.89	23.2973	2.386	0.35	1	1	1	2	1	0.266667
8477	1	61	1	1	1	307	1.59	0.8	57.0372	3.9475	0.35	1	0	1	2	1	0.153846
8480	1	46	0	0	1	278	6.07	1.35	103.448	0.305	0.36	1	1	1	0	1	0
8485	2	28	0	1	1	360	4.03	1.42	54.2026	4.285	0.36	1	1	1	2	1	0.0555556
8490	2	28	1	0	1	277	4.78	1.03	86.7142	0.509	0.37	0	0	0	0	1	0
8492	1	41	0	1	1	361	4.47	1.35	93.5834	4.607	0.37	1	1	0	0	1	0.0454545
8494	1	27	1	1	1	408	1.92	1.09	92.9443	1.53	0.37	1	0	1	0	1	0.217391
8497	2	45	1	1	0		1.59	0.74	6.47234	1.9235	0.37	1	0	0	1	1	0.166667
8498	2	17	0	1	1	450	4.58	1.07	76.1055	6.636	0.37	1	0	1	1	1	0.5
8505	1	52	1	1	1	763	5.03	1.06	43.0207	6.81	0.37	1	0	1	1	1	0.133333
8516	1	36	0	1	0	371	4.61	1.11	77.3993	3.52	0.37	0	1	1	2	1	0.277778
8517	2	46	0	1	1	539	3.6	1.3	22.616	1.128	0.37	1	1	1	2	1	0.5
8525	2	21	0	1	1	311	3.43	1.48	125	4.181	0.38	0	1	0	0	1	0
8527	1	54	1	1	0	391	1.58	1.23	63.1316	2.804	0.38	0	0	1	1	1	0
8528	2	38	0	1	0	334	4.12	1.3	47.5851	1.3965	0.38	1	1	0	1	1	0.0909091
8533	1	38	1	1	1	610	2	0.9	17.5221	8.0145	0.38	1	0	0	2	1	0.2
8534	2	27	1	1	1	425	2.55	1.41	87.3254	8.6495	0.38	1	1	1	2	1	0.615385
8535	1	57	1	0	1	614	3.83	1.49	42.5161	1.7325	0.38	1	0	0	2	1	0.875
8539	1	45	1	1	1	520	5.13	1.39	71.0339	2.905	0.39	1	0	1	0	1	0.125
8557	1	35	1	1	0	477	2.01	1.35	34.9074	12.452	0.39	1	1	1	1	1	0.235294
8561	1	21	0	1	0	653	3.81	1.34	42.4698	3.6925	0.39	1	0	1	2	1	0.521739
8563	2	45	0	0	1	289	3.78	1.2	109.785	0.5435	0.4	0	1	0	0	1	0
8571	1	40	1	1	1	413	3.47	1.27	92.9644	8.89	0.4	0	1	0	0	1	0
8575	1	23	1	1	0	499	2.13	1.3	13.6575	8.3295	0.4	0	0	0	2	1	0.714286
8576	2	60	0	0	1	342	4.29	1.05	87.3923	1.3315	0.41	1	0	1	0	1	0
8584	1	35	1	1	1	455	3.95	1.49	73.7203	0.2995	0.41	1	0	0	0	1	0.0666667
8588	1	35	0	0	1	454	2.62	1.19	67.7714	2.001	0.41	1	0	1	1	1	0.434783
8597	1	29	0	0	0	458	4.96	1.28	72.1524	0.958	0.42	1	1	0	1	1	0.352941
8602	1	31	1	1	0	464	2.57	0.89	14.1873	8.56	0.42	1	1	0	2	1	0.454545
8603	1	55	1	0	0	375	2.3	0.85	48.8048	9.1885	0.42	1	1	1	2	1	0.363636
8619	2	39	1	1	0	460	1.96	1.23	16.9172	3.643	0.43	1	0	1	2	1	0.125
8630	1	34	1	1	0	523	4.14	1.28	22.961	4.178	0.43	1	0	1	2	1	0.764706
8635	2	29	0	1	0		5.4	1.51	125	5.3985	0.44	0	1	1	0	1	0
8639	1	32	1	1	1	420	4.03	1.41	114.139	3.502	0.44	1	0	1	0	1	0.04
8648	1	68	1	1	1	469	5.4	1.39	55.4343	0.2565	0.44	1	0	1	1	1	0.047619
8650	2	51	1	0	1	447	4.91	1.28	35.6497	3.452	0.45	1	1	0	2	1	0.363636
8665	2	77	0	0	0	399	6.54	0.96	68.6565	3.1115	0.48	1	0	0	0	1	0.166667
8676	2	45	1	0	1	294	4.32	1.18	74.6899	1.623	0.5	1	0	0	1	1	0
8688	2	60	1	0	1	451	2.26	1.57	44.6599	0.5985	0.51	0	1	1	1	1	0.0588235
8689	1	23	1	0	0	452	4.26	1.08	37.1047	5.528	0.57	1	0	1	2	1	0.736842
8690	1	48	1	1	1	432	2.49	1.1	51.2647	14.1215	0.79	1	1	1	2	1	0.5
8699	2	72	1	1	1	261	3.46	1.23	81.824	4.6905	0.83	1	1	0	0	1	0.0714286
8700	2	24	0	1	1	241	3.03	0.62	125	0.245	0.08	0	1	0	0	2	0
8707	2	28	0	1	0	281	2.19	0.75	124.473	0.1745	0.12	1	0	0	0	2	0
8719	2	31	0	1	1	267	1.87	0.74	117.003	0.384	0.12	1	1	0	0	2	0
8722	2	21	0	1	0	343	1.42	0.8	29.5473	5.5575	0.12	1	0	1	2	2	0.25
8724	1	40	0	1	1	428	2.59	0.82	74.4053	1.662	0.13	1	0	0	1	2	0.0769231
8729	2	22	0	1	0	287	2.34	0.74	125	1.212	0.14	1	1	1	0	2	0.0869565
8736	1	51	0	0	1	294	3.75	0.99	78.5244	3.9795	0.15	1	0	0	0	2	0.0909091
8738	1	25	0	1	0	371	2.28	0.69	97.9477	0.587	0.15	1	0	1	0	2	0.0666667
8740	2	24	0	1	0	346	2.37	0.48	84.0766	17.1265	0.15	0	1	1	1	2	0
8743	2	33	0	1	0	410	3.9	0.64	23.7267	4.0655	0.15	1	0	1	2	2	0.428571
8747	2	22	0	1	1	214	3.24	1	125	0.3895	0.16	0	0	0	0	2	0
8749	2	44	0	1	0	263	4.21	1.23	82.4537	2.288	0.16	1	0	1	0	2	0.173913
8759	2	19	0	1	1	363	3.58	0.63	125	0.3	0.16	1	0	0	0	2	0
8763	2	27	0	1	0	345	1.94	0.66	70.0504	1.131	0.16	1	1	1	0	2	0
8765	2	23	0	1	0	256	2.37	0.76	23.796	5.051	0.16	1	0	0	1	2	0.4375
8771	2	17	0	1	1			0.77	96.5921	2.8355	0.16	1	1	1	1	2	0.153846
8772	2	29	0	1	0	310		0.88	102.969	2.763	0.16	1	0	1	1	2	0.142857
8780	2	47	0	1	0	422	1.67	0.6	10.616	2.486	0.16	1	0	0	2	2	0.277778
8783	1	32	0	1	1	501	5.07	1.3	122.37	2.517	0.17	1	0	1	0	2	0.05
8784	2	30	0	1	1	251	3.65	1.14	125	1.7795	0.17	1	0	0	1	2	0.25
8786	1	47	1	1	1	445	1.79	0.82	47.0847	3.0315	0.17	1	1	1	2	2	0.0625
8787	2	25	0	1	0	462	3.93	0.76	123.409	0.988	0.18	1	1	1	0	2	0.0555556
8788	2	47	0	1	0	198	3.68	0.92	45.1093	4.0475	0.18	0	1	1	2	2	0.533333
8792	1	45	1	0	1	311	3.9	0.78	92.2564	7.622	0.19	0	1	0	0	2	0.125
8800	1	20	1	1	1	411	2.04	0.67	66.4309	0.974	0.19	1	1	0	1	2	0
8802	2	54	0	1	0	322	2.64	0.89	51.9982	1.294	0.19	1	0	1	1	2	0.545455
8809	1	20	0	1	1	383	3.42	1.03	122.242	1.542	0.2	1	0	0	0	2	0
8815	2	42	0	1	1	242	2.15	1.06	102.93	2.253	0.2	1	0	1	0	2	0.130435
8818	1	28	0	1	1	398	4.85	0.93	97.1669	1.0805	0.2	1	0	1	0	2	0.333333
8832	1	15	0	1	0	307	3.48	0.9	99.8598	4.482	0.2	1	1	0	2	2	0
8840	2	39	0	0	1	182	6.1	1.07	125	0.4885	0.21	0	0	0	0	2	0
8841	1	53	1	1	1	354	5.84	1.24	81.5173	0.384	0.21	1	0	0	0	2	0
8843	2	25	0	1	0	370	2.06	1.27	121.378	1.7745	0.21	1	0	1	0	2	0.0909091
8845	2	51	1	0	0	352	4.62	1.02	106.569	0.4875	0.21	1	0	1	0	2	0.2
8850	2	24	1	0	1	540	3.56	1.08	90.5519	1.068	0.21	1	0	0	0	2	0
8851	1	32	0	1	0	258	4.81	0.97	32.7465	1.237	0.21	1	0	1	2	2	0.0952381
8858	1	24	0	1	1	193	3	0.96	99.9359	2.372	0.22	1	1	1	1	2	0.222222
8859	2	25	1	1	1	258	3.12	0.95	118.216	0.888	0.22	1	0	1	1	2	0.333333
8868	1	41	1	1	1	402	2.11	0.99	70.6778	7.2735	0.22	1	0	0	2	2	0.153846
8879	2	60	1	1	0	286	1.96	0.97	102.709	2.906	0.22	1	0	0	2	2	0
8880	1	23	0	0	1	449	3.87	1.19	104.756	2.992	0.23	0	1	0	0	2	0
8881	1	33	0	1	1	365	3.56	0.75	113.34	3.4205	0.23	1	1	0	0	2	0.0833333
8883	2	20	0	1	0	287	1.9	1.31	125	7.7245	0.23	0	0	0	1	2	0.0357143
8887	2	36	1	1	0	538	3.05	0.92	28.6253	1.63	0.23	1	0	1	2	2	0.47619
8888	2	27	0	0	1	417	3.24	0.87	25.7032	2.6165	0.23	1	0	1	2	2	0.142857
8890	2	39	0	1	0	279	3	0.75	12.2014	4.041	0.24	1	0	1	0	2	0
8902	2	34	0	1	1	264	2.8	0.84	121.645	0.998	0.24	1	0	0	0	2	0.125
8903	1	26	0	1	0	452	3.68	1.3	43.193	2.4545	0.24	1	0	0	0	2	0.0833333
8908	1	36	0	1	0	521	2.11	0.95	50.0591	3.568	0.24	1	1	1	1	2	0.2
8909	1	27	0	1	1		1.26	1.01	119.504	4.482	0.24	1	1	1	1	2	0
8910	1	32	0	0	0	376	2.43	0.77	83.3945	1.505	0.25	0	1	0	0	2	0
8921	2	33	0	1	0	340	1.34	1.15	91.9964	4.3945	0.25	1	0	1	0	2	0.148148
8928	2	47	1	1	0	515	3.38	1.33	14.7538	6.511	0.25	1	1	1	1	2	0.166667
8946	1	33	0	1	1	363	4.09	1.06	90.2436	0.685	0.25	1	0	0	1	2	0.428571
8952	1	57	1	1	0	443	4.53	1.09	30.8107	13.933	0.25	1	1	1	2	2	0.444444
8955	1	28	1	1	1	414	2.58	1.22	120.676	2.718	0.26	0	0	0	0	2	0
8966	2	35	1	0	0	413	2.41	1.04	110.196	0.942	0.26	0	0	1	0	2	0
8968	1	27	0	1	0	510	4.78	1.25	71.689	4.043	0.26	1	1	0	0	2	0.0526316
8971	1	59	1	0	1	439	3.66	1.13	67.3863	3.204	0.26	1	1	0	1	2	0.2
8975	1	51	0	1	1	326	6.95	1.14	56.5227	7.98	0.26	1	0	1	1	2	0.0909091
8979	1	50	0	1	1	550	1.99	0.92	55.8476	3.831	0.26	1	1	0	2	2	0
8982	1	34	0	1	1	374	2.35	1.11	117.043	2.824	0.27	1	0	1	0	2	0
8986	1	69	1	1	0	464	2.03	1.01	6.09631	5.839	0.27	1	0	0	1	2	0.111111
8987	1	33	1	1	1	699	1.69	0.81	42.2403	2.073	0.27	1	0	1	1	2	0.4
8991	1	22	0	1	1	310	4.96	0.98	64.9092	9.6735	0.27	1	1	1	1	2	0
9005	1	43	1	1	1	414	2.21	1.05	38.8465	8.5195	0.27	1	0	0	1	2	0
9006	1	40	1	1	1	431	3.18	1.02	76.1222	3.8605	0.27	1	1	1	1	2	0.105263
9012	1	45	1	1	1	565	5.58	0.82	35.2076	3.5995	0.27	1	1	0	2	2	0.4
9013	1	26	1	1	0	567	5.99	1.02	52.0418	1.985	0.27	1	1	1	2	2	0.384615
9024	2	38	0	1	1	330	2.04	1.01	87.3915	4.7165	0.28	1	1	0	0	2	0
9029	1	44	0	1	1	392	3.71	1.11	80.4514	1.945	0.28	1	1	0	0	2	0
9032	2	50	0	1	1	288	2.27	1.09	48.937	8.244	0.28	1	1	1	0	2	0.125
9034	1	28	0	1	1	319	3.58	0.77	111.67	0.61	0.28	1	1	1	0	2	0
9035	2	52	1	1	1	266	4.98	1.03	58.7681	9.1285	0.28	0	1	1	1	2	0
9044	1	51	1	1	1	446	2.72	0.66	53.925	2.6805	0.28	1	1	1	1	2	0.0714286
9051	1	54	1	0	0	321	5.7	0.7	12.69	10.306	0.28	1	0	1	2	2	0.166667
9053	1	31	0	1	1	447	5.27	1.12	75.0034	4.484	0.29	1	0	0	0	2	0.0952381
9065	1	25	0	0	1	460	2.47	1.34	77.396	3.235	0.29	1	0	0	1	2	0
9070	1	32	1	1	0	555	2.45	0.78	14.1264	4.424	0.29	1	1	1	2	2	0.142857
9073	1	16	0	1	1	294	5.72	1.07	118.003	2.0485	0.3	1	0	1	0	2	0
9080	1	44	1	1	1	447	3.67	1.16	76.6529	2.4705	0.3	1	1	1	0	2	0
9083	1	50	1	0	1	461	2.69	0.92	82.1723	0.178	0.3	1	0	0	0	2	0.142857
9086	1	62	0	1	1	408	5.96	1.05	51.3329	0.7725	0.3	1	1	1	0	2	0.285714
9094	2	22	0	1	1	263	2.56	0.95	80.6029	1.299	0.3	1	0	0	1	2	0.0555556
9117	2	62	1	1	0	368	5.15	1.16	12.7783	14.034	0.3	0	1	0	2	2	0
9129	1	31	0	0	1	257	1.92	0.96	11.5855	3.418	0.3	1	0	1	2	2	0.555556
9132	2	68	1	1	1	331	1.89	1.04	41.3484	1.766	0.3	1	1	1	2	2	0.181818
9133	1	61	1	0	0	434	2.09	1.02	10.1503	5.2635	0.3	1	0	0	2	2	0.444444
9138	2	26	0	1	1	390	1.46	1.2	125	0.184	0.31	0	1	0	0	2	0.142857
9147	1	23	0	0	1	196	1.83	1.08	104.756	11.1305	0.31	1	0	0	0	2	0
9148	2	44	0	1	1	358	3.39	1.25	76.3406	2.587	0.31	1	1	1	1	2	0.25
9149	1	31	0	1	1	370	2.23	1	78.3748	1.849	0.31	1	0	0	1	2	0.15
9154	1	23	0	0	1	321	2.06	1.19	120.313	3.949	0.31	1	0	0	1	2	0.25
9162	2	59	1	1	0	349	2.65	1.21	95.0805	2.2755	0.31	1	0	1	1	2	0.181818
9165	1	35	0	1	0	422	4.27	0.81	6.46525	6.33	0.32	1	0	0	0	2	0
9172	1	14	0	1	1	503	2.12	0.98	125	0.602	0.32	1	0	1	0	2	0
9174	1	28	1	1	1	402	4.28	1.23	63.3807	0.7025	0.32	0	0	0	1	2	0.4375
9177	2	31	0	1	1	330	2.26	1.26	83.6402	1.469	0.32	1	1	1	1	2	0.5625
9179	2	46	1	0	0	375	2.85	0.94	13.431	7.539	0.32	1	1	1	2	2	0.0769231
9180	2	76	1	1	0	514	6.51	0.99	4.07641	8.1565	0.32	1	1	1	2	2	0.25
9187	2	38	0	1	0	668	3.43	0.98	14.056	4.3095	0.34	0	0	0	1	2	0.444444
9195	2	58	1	1	1	298	6.42	1.2	98.4365	0.795	0.34	0	1	1	1	2	0.1
9202	2	37	0	1	1	331	3.19	1.44	59.2756	1.1215	0.34	1	0	1	1	2	0.322581
9208	2	31	0	1	1	328	3.18	1.05	111.199	2.256	0.34	1	0	1	1	2	0.0909091
9209	2	46	0	1	1	427	3.37	1.03	53.7635	1.0635	0.34	1	0	1	2	2	0.25
9212	1	63	0	0	1	310	1.92	1.13	73.0961	4.445	0.35	1	1	1	1	2	0
9214	1	32	1	1	0	349	2.81	0.92	23.6761	15.176	0.35	1	0	1	1	2	0.363636
9217	1	46	1	1	1	411	2.39	1.22	71.3345	2.612	0.36	1	0	0	1	2	0
9224	1	46	1	1	1	604	2.29	1.34	71.3345	7.327	0.36	1	0	0	1	2	0.0909091
9226	1	74	0	0	0	257	3.92	0.93	51.0121	7.574	0.36	1	1	1	1	2	0.190476
9232	2	37	0	1	1	195	3.6	1.18	104.63	4.089	0.37	1	0	1	0	2	0
9240	1	22	1	1	0	600	2.89	1.21	30.1188	10.3495	0.37	1	0	1	2	2	0.428571
9243	1	39	0	0	0	488	1.81	0.99	25.9759	14.499	0.38	1	0	0	0	2	0.125
9248	1	40	1	0	1	388	2.56	1.21	41.3338	9.685	0.38	1	1	1	2	2	0
9250	2	27	1	1	0		2.81	1.64	36.1298	6.651	0.39	0	0	0	2	2	0.181818
9251	2	58	1	1	0	256	1.32	0.86	8.43046	13.207	0.39	1	0	1	2	2	0.2
9254	1	51	1	0	0	370	1.99	1.01	102.092	6.474	0.4	1	0	1	1	2	0
9257	1	44	1	1	1	424	1.88	1.55	62.979	5.552	0.41	1	0	0	2	2	0.125
9264	1	28	0	1	1	504	3.97	0.89	71.1872	1.092	0.42	0	0	1	0	2	0
9265	1	25	0	1	1	518	3.34	0.85	125	3.124	0.44	1	0	0	0	2	0.1
9274	1	35	1	1	1	443		1.01	59.7873	2.988	0.44	1	0	1	1	2	0.25
9279	1	26	0	1	0	592	1.84	1.31	15.2748	8.0095	0.46	1	1	1	2	2	0.588235
9291	1	52	1	1	1	442	3.34	1.51	89.0659	6.65	0.55	1	0	0	0	2	0.0555556
9296	1	53	0	1	0	368	2.6	1.37	18.4082	3.423	0.57	1	0	1	2	2	0.214286

## Sheet: 1052
ID	sex	age	Hypertension	RASI	IMS	eGFR	UPE	serum C4	C4 degree	UA	IgA	C3	M	E	S	T	C	Glomerulosclerosis	Time(mon)	Composite endpoint	Death	ESRD	50% decrease of eGFR
3515	2	28	0	1	1	125	0.293	0.18	2	210	4.06	0.74	0	1	0	0	1	0	96	0	0	0	0
3519	1	35	0	0	1	6.46525	6.33	0.32	2	422	4.27	0.81	1	0	0	0	2	0	6	1	0	1	0
3520	1	21	0	1	0	82.2336	0.218	0.18	2	489	3.72	1.07	0	0	0	0	0	0	96	0	0	0	0
3528	2	46	1	0	1	83.9675	0.378	0.37	2	288	3.43	0.51	0	0	0	1	0	0.363636	53	0	0	0	0
3534	1	22	1	0	1	125	1.656	0.19	2	361	3.81	0.79	1	0	0	0	1	0.0333333	96	0	0	0	0
3541	2	29	0	1	1	125	0.813	0.21	2	245	3.3	1.63	1	0	0	0	0	0	96	0	0	0	0
3542	2	23	0	0	0	125	0.119	0.05	1		3.96	0.54	0	0	0	0	0	0	90	0	0	0	0
3547	1	20	1	1	1	66.4309	0.974	0.19	2	411	2.04	0.67	1	1	0	1	2	0	96	0	0	0	0
3558	1	29	1	1	1	101.814	2.159	0.29	2	459	1.78	0.86	1	0	0	0	0	0.25	12	0	0	0	0
3560	2	55	1	1	1	105.661	0.105	0.15	1		3.63	0.86	1	0	0	0	0	0.307692	48	0	0	0	0
3567	2	21	1	0	1	92.4804	1.229	0.15	1	311	2.98	0.79	1	0	0	2	0	0.333333	50	0	0	0	0
3571	1	30	1	1	1	114.54	1.159	0.25	2	401	3.64	1.75	1	1	0	0	0	0	36	0	0	0	0
3572	2	23	0	0	1	23.796	5.051	0.16	2	256	2.37	0.76	1	0	0	1	2	0.4375	12	1	0	1	0
3576	1	45	1	1	1	64.482	1.78	0.34	2	183	3.04	1.72	1	0	0	1	1	0.454545	96	0	0	0	0
3577	2	34	0	1	1	125	1.63	0.11	1	226	1.64	0.84	0	0	0	0	0	0	96	0	0	0	0
3595	2	28	0	1	1	125	0.957	0.39	3	277	2.56	1.27	0	0	0	0	0	0.0833333	64	0	0	0	0
3606	1	69	1	0	1	6.09631	5.839	0.27	2	464	2.03	1.01	1	0	0	1	2	0.111111	6	1	0	1	0
3607	1	27	0	1	0	112.457	1.086	0.24	2	316	2.96	0.94	1	0	0	0	1	0	96	0	0	0	0
3608	1	39	1	1	1	50.6213	1.0755	0.26	2	438	7.51	0.96	1	0	0	2	0	0.583333	60	1	0	1	0
3617	2	40	1	1	0	114.41	0.515	0.19	2	152	2.38	0.96	0	0	0	0	0	0.105263	93	0	0	0	0
3626	1	46	1	1	1	71.3345	2.612	0.36	2	411	2.39	1.22	1	0	0	1	2	0	79	0	0	0	0
3630	1	17	0	1	1	125	2.158	0.47	3		5.06	2.07	0	0	0	0	0	0	96	0	0	0	0
3631	2	40	0	1	0	90.5319	0.1125	0.17	2	222	3.94	0.8	0	0	0	0	0	0.222222	96	0	0	0	0
3633	2	46	1	0	1	24.7885	4.822	0.32	2	369	2.26	1.39	1	0	1	1	0	0.636364	12	1	0	1	0
3640	1	38	1	1	1	17.5221	8.0145	0.38	2	610	2	0.9	1	0	0	2	1	0.2	3	1	0	1	0
3641	2	31	0	0	1	125	0.03	0.11	1		2.93	0.86	0	0	0	0	0	0.05	96	0	0	0	0
3652	1	18	0	1	1	125	1.4815	0.13	1	503	3.76	0.82	0	1	0	0	0	0	96	0	0	0	0
3662	2	45	1	0	1	6.47234	1.9235	0.37	2		1.59	0.74	1	0	0	1	1	0.166667	12	1	0	1	0
3663	1	45	1	1	1	93.5549	0.722	0.18	2	316	3.17	1.25	1	0	0	0	0	0.2	96	0	0	0	0
3675	1	20	1	1	0	125	0.178	0.11	1	376	3.68	0.55	0	0	0	0	1	0	96	0	0	0	0
3677	1	55	1	1	1	53.4152	0.3805	0.25	2	413	5.15	1.07	1	0	0	0	1	0.0909091	96	0	0	0	0
3679	1	49	1	1	0	108.595	0.384	0.24	2		2.61	0.69	1	0	0	0	0	0.0769231	92	0	0	0	0
3686	2	27	1	1	0	123.1	1.083	0.16	2	260	2.18	0.6	0	0	0	0	0	0.111111	96	0	0	0	0
3689	1	45	1	1	0	92.2564	7.622	0.19	2	311	3.9	0.78	0	1	0	0	2	0.125	96	0	0	0	0
3690	2	28	1	1	0	125	0.8155	0.1	1	223	2.07	0.66	1	0	0	0	0	0	96	0	0	0	0
3702	1	37	1	1	0	115.282	1.104	0.23	2	369	2.58	0.97	0	0	0	0	1	0	39	0	0	0	0
3703	1	48	1	0	0	64.4673	0.838	0.23	2	447	5.21	0.99	1	0	0	0	1	0.125	30	1	0	0	1
3706	1	39	1	0	0	12.7828	2.249	0.15	1	552	4.83	0.79	1	0	0	2	1	0.78125	18	1	0	1	0
3714	1	32	1	1	1	62.1982	0.905	0.24	2	350	4.23	0.94	1	0	1	1	0	0.166667	70	0	0	0	0
3718	2	32	0	1	0	114.937	0.118	0.18	2	219	3.04	1.07	1	0	0	0	0	0.125	96	0	0	0	0
3727	1	36	0	1	0	118.235	0.347	0.22	2	349	3.78	0.95	1	0	0	0	0	0	48	0	0	0	0
3742	1	41	0	1	1	93.5834	4.607	0.37	2	361	4.47	1.35	1	1	0	0	1	0.0454545	96	0	0	0	0
3743	2	27	0	1	1	71.8563	0.894	0.18	2	321	6.33	1.01	1	0	1	1	0	0.714286	58	0	0	0	0
3752	2	19	0	1	1	125	0.959	0.26	2	235	5.68	1.12	0	1	0	0	1	0.235294	91	0	0	0	0
3759	2	35	1	0	0	110.196	0.942	0.26	2	413	2.41	1.04	0	0	1	0	2	0	96	0	0	0	0
3763	2	49	0	1	1	104.861	6.8395	0.18	2	233	2.36	0.95	1	0	0	2	1	0.153846	63	0	0	0	0
3764	1	27	0	0	1	71.689	4.043	0.26	2	510	4.78	1.25	1	1	0	0	2	0.0526316	48	0	0	0	0
3772	1	26	1	0	1	103.982	1.253	0.19	2	365	3.32	0.85	0	1	0	0	1	0	96	0	0	0	0
3796	2	48	0	0	1	87.0441	1.077	0.24	2	306	1.77	1.09	1	1	0	0	1	0.1	96	0	0	0	0
3797	1	15	0	0	1	99.8598	4.482	0.2	2	307	3.48	0.9	1	1	0	2	2	0	96	0	0	0	0
3807	1	53	1	0	1	41.7531	0.295	0.23	2	522	2.2	0.85	1	1	0	1	0	0.3	96	0	0	0	0
3812	1	53	1	1	1	81.5173	0.384	0.21	2	354	5.84	1.24	1	0	0	0	2	0	96	0	0	0	0
3813	2	61	1	1	0	85.2171	1.044	0.27	2	364	5.65	0.96	1	0	0	0	0	0.125	96	0	0	0	0
3816	1	31	1	1	0	119.535	0.161	0.24	2	570	2.66	1.12	1	0	0	0	0	0	96	0	0	0	0
3818	1	27	0	1	1	114.138	1.908	0.11	1	211	2.57	0.74	1	1	0	0	0	0	96	0	0	0	0
3820	2	41	1	1	1	72.5199	3.518	0.24	2	354	3.64	1.14	1	0	0	0	0	0.333333	78	0	0	0	0
3821	1	39	0	0	1	82.3108	0.362	0.28	2	409	2.74	1.4	0	1	0	0	0	0.416667	96	0	0	0	0
3831	1	24	0	1	0	122.05	0.263	0.14	1		2.89	0.65	0	0	0	0	0	0	96	0	0	0	0
3832	2	63	1	1	0	94.4969	0.1035	0.16	2	218	3.45	0.95	0	0	0	0	0	0	96	0	0	0	0
3850	2	16	0	0	1	110.869	0.496	0.15	1		3.38	0.92	0	0	0	0	1	0.1875	96	0	0	0	0
3862	1	40	1	1	1	101.149	1.23	0.17	2	514	3.11	1.29	0	0	0	0	1	0.0869565	96	0	0	0	0
3866	1	30	0	1	1	95.8114	1.066	0.21	2		3.4	0.94	1	0	1	1	1	0.304348	64	0	0	0	0
3871	2	38	0	1	1	122.447	0.086	0.1	1		3.9	0.78	0	0	0	0	0	0	95.7	0	0	0	0
3875	2	46	1	1	1	71.0141	0.892	0.21	2	449	3.01	0.64	1	0	0	0	0	0.181818	95.7	0	0	0	0
3884	1	20	0	0	1	125	1.996	0.16	2	295	2.05	0.86	1	1	0	0	1	0	95.4667	0	0	0	0
3889	2	30	0	1	1	121.25	3.4465	0.19	2	307	1.67	0.97	1	1	0	0	1	0	95.5	0	0	0	0
3894	1	43	1	1	1	81.0185	0.7835	0.13	1	423	3.68	0.73	1	0	1	1	0	0.333333	72	0	0	0	0
3895	2	40	1	1	1	115.13	0.5585	0.2	2	318	3.33	0.84	1	1	0	0	1	0.142857	66	0	0	0	0
3900	1	23	0	0	1	125	0.108	0.23	2	330	5.33	1.09	0	0	0	0	0	0	95.2333	0	0	0	0
3902	2	36	0	1	1	125	2.6725	0.25	2	217	1.9	1.42	0	0	0	0	0	0.0666667	95.2333	0	0	0	0
3916	2	31	0	1	1	68.9772	1.499	0.27	2	497	2.95	0.88	1	0	0	1	1	0.466667	48	0	0	0	0
3919	2	44	0	0	1	88.0235	9.248	0.18	2	299		0.86	0	0	0	0	0	0	95	0	0	0	0
3924	2	45	1	1	1	81.8765	2.134	0.29	2	569	3.37	1.3	1	0	0	0	0	0.3	72	0	0	0	0
3928	1	31	1	0	1	15.0863	4.862	0.27	2	477	3.36	0.69	1	1	0	2	1	0.75	6	1	0	1	0
3929	1	52	1	0	1	31.9121	3.26	0.21	2	517	2.48	0.88	0	0	0	2	0	0.714286	66	1	0	1	0
3933	2	33	1	1	0	125	0.459	0.38	2	194	3.26	1.02	1	1	0	0	0	0.05	94.7667	0	0	0	0
3934	2	45	0	1	0	109.785	0.5435	0.4	3	289	3.78	1.2	0	1	0	0	1	0	94.7667	0	0	0	0
3935	2	49	1	0	0	59.2725	1.149	0.24	2	463	5.39	1.04	1	0	0	1	1	0.210526	94.7667	0	0	0	0
3938	2	29	0	1	0	125	0.228	0.19	2		4.57	0.94	1	1	0	0	0	0.0454545	90	0	0	0	0
3947	2	39	1	1	0	124.381	0.8875	0.16	2	309	5.37	0.83	1	0	0	0	1	0.2	88	0	0	0	0
3958	2	46	1	0	1	23.1257	2.98	0.3	2	387	2.1	0.78	1	0	0	2	1	0.823529	12	1	0	1	0
3971	2	27	1	1	1	124.582	0.0435	0.22	2	199	2.75	0.87	0	1	0	0	1	0.0588235	88	0	0	0	0
3977	2	30	1	1	1	125	0.281	0.17	2	379	2.37	1.08	0	0	0	0	1	0.1875	94.0667	0	0	0	0
3978	2	30	0	1	1	125	1.7795	0.17	2	251	3.65	1.14	1	0	0	1	2	0.25	94.0667	0	0	0	0
3980	1	28	0	1	0	121.371	0.3825	0.22	2	371	5.73	1.06	1	0	1	0	0	0.04	94.0667	0	0	0	0
3982	1	35	0	1	1	125	0.935	0.28	2	386	3.63	1.26	0	0	1	0	1	0	87	0	0	0	0
3983	2	36	0	1	1	113.591	0.6875	0.11	1	217	2.5	0.69	1	0	1	0	1	0.181818	94.0667	0	0	0	0
3998	2	36	0	0	0	122.415	0.5355	0.16	2	315	3.6	1.04	0	0	0	0	1	0.176471	93.7667	0	0	0	0
4012	1	22	1	0	1	29.8311	4.842	0.25	2	594	3.63	0.84	1	0	1	2	0	0.333333	30	1	0	1	0
4017	2	20	0	1	1	125	0.7055	0.33	2	241	2.29	1.18	1	0	0	0	1	0.181818	36	0	0	0	0
4027	2	26	0	1	1	124.705	0.382	0.12	1		4.53	1.12	0	0	0	0	1	0.0625	88	0	0	0	0
4037	1	26	0	1	0	111.603	0.724	0.2	2	317	3.69	0.51	0	0	0	0	0	0	92.6	0	0	0	0
4061	1	28	1	1	0	125	0.9915	0.23	2	297	2.99	1.11	1	0	0	0	0	0	90	0	0	0	0
4066	2	46	0	1	1	119.355	2.951	0.19	2	166	1.36	1.11	0	0	0	0	0	0	92	0	0	0	0
4070	2	45	1	1	1	104.906	2.416	0.16	2	315	1.86	1.02	1	0	0	0	1	0.230769	48	0	0	0	0
4071	1	35	0	1	1	63.2463	0.771	0.23	2	422	3.78	0.8	1	0	1	1	0	0.222222	91.9667	0	0	0	0
4080	1	40	1	1	1	92.9644	8.89	0.4	3	413	3.47	1.27	0	1	0	0	1	0	72	0	0	0	0
4081	2	26	0	1	1	124.705	0.744	0.23	2	344	3.02	1.1	1	1	0	0	1	0	51	0	0	0	0
4088	2	21	0	0	0	125	0.1375	0.18	2	321	2.68	1.04	0	1	0	0	0	0	91.7	0	0	0	0
4089	1	34	0	0	1	110.792	1.273	0.24	2	386	5.11	1.19	1	1	0	0	0	0	91.6667	0	0	0	0
4095	2	35	1	0	0	21.8723	2.7305	0.25	2	316	2.32	0.88	1	0	0	2	0	0.944444	12	1	0	1	0
4100	2	35	1	1	1	52.6794	0.296	0.19	2	416	1.81	0.87	1	1	1	1	0	0.4375	91.4333	0	0	0	0
4106	1	23	0	1	0	125	1.012	0.16	2	235	2.25	0.74	1	0	0	0	1	0	91.2667	0	0	0	0
4115	1	31	0	0	0	121.707	0.132	0.17	2	311	3.57	0.7	0	0	0	0	0	0.0416667	91.3	0	0	0	0
4118	1	23	1	0	1	13.6575	8.3295	0.4	3	499	2.13	1.3	0	0	0	2	1	0.714286	9	1	0	1	0
4122	1	20	0	1	0	125	0.814	0.26	2	379	4.59	1.47	0	0	0	0	0	0	52	0	0	0	0
4124	2	36	1	0	0	94.6997	5.14	0.23	2	363	2.01	0.8	1	0	0	1	1	0.411765	52	0	0	0	0
4132	1	43	1	1	1	64.0679	1.128	0.25	2	463	2.28	1.38	0	0	0	1	0	0.681818	90.8	0	0	0	0
4138	2	67	1	1	1	72.4512	4.327	0.22	2	225	7.58	0.92	1	1	0	0	0	0.4	48	0	0	0	0
4142	1	38	1	1	0	101.106	0.738	0.24	2	438	4.07	1.25	1	1	0	0	1	0.166667	36	0	0	0	0
4151	1	25	0	1	1	122.549	2.0265	0.19	2	420	2.74	1.05	0	1	0	1	0	0	88	0	0	0	0
4152	1	33	1	1	1	71.6309	0.58	0.25	2	347	5.12	0.82	1	0	0	2	1	0.5	36	1	0	0	1
4160	1	16	0	1	0	125	0.66	0.13	1	400	1.67	0.67	1	0	0	0	0	0	86	0	0	0	0
4161	2	70	1	1	1	62.6604	1.029	0.27	2	308	3.43	1.13	1	0	0	1	0	0.545455	90.1	0	0	0	0
4178	2	46	1	1	1	113.323	0.6545	0.19	2	247	2.56	1.11	0	0	0	0	1	0.315789	89.6333	0	0	0	0
4180	2	29	1	1	1	123.602	1.708	0.3	2	287	1.79	1.51	0	1	0	0	0	0	89.5667	0	0	0	0
4181	1	36	0	1	1	79.2025	0.321	0.21	2	554	3.01	0.88	0	0	0	1	1	0.416667	89.5667	0	0	0	0
4186	2	35	0	1	1	92.2175	6.3765	0.26	2	201	1.66	0.73	0	1	0	0	1	0	89.5667	0	0	0	0
4188	1	54	1	1	1	97.7949	0.5095	0.32	2	337	2.66	1.03	0	1	0	0	1	0.277778	89.4	1	0	1	0
4190	2	29	0	1	1	122.844	1.379	0.23	2	282	3.08	1.34	1	1	0	0	1	0	33	0	0	0	0
4202	1	19	0	1	1	125	0.6725	0.28	2	303	3.07	1.17	1	0	0	1	1	0.166667	61	0	0	0	0
4209	1	58	1	1	1	84.2048	0.583	0.18	2	309	2.65	0.85	1	0	0	1	0	0.545455	89.1	0	0	0	0
4239	1	22	0	1	1	121.797	0.487	0.21	2	307	2.96	0.83	0	0	0	0	1	0	77	0	0	0	0
4240	1	50	1	1	1	108.524	0.5335	0.2	2	355	3.02	0.98	0	0	0	0	1	0.117647	87.9333	0	0	0	0
4252	2	36	0	1	1	101.577	6.2515	0.33	2	238	1.86	1.06	0	0	0	1	0	0	87	0	0	0	0
4261	2	27	1	1	1	119.685	2.903	0.22	2	254	2.21	1.18	1	1	0	0	1	0.333333	87.4667	0	0	0	0
4268	1	45	1	0	1	46.9923	3.834	0.3	2	424	3.86	1	1	0	0	2	0	0.5625	48	1	0	1	0
4272	2	42	0	1	1	108.903	1.046	0.16	2		2.61	0.82	1	0	0	0	0	0.375	72	0	0	0	0
4274	2	56	0	0	1	83.7107	0.17	0.29	2		3.31	1.64	0	0	0	0	0	0.0416667	87	0	0	0	0
4276	2	49	0	1	1	117.82	0.138	0.25	2	280	3.43	1.41	0	1	0	0	0	0	87.0667	0	0	0	0
4288	1	32	0	1	0	121.604	0.575	0.17	2	365	2.97	1.1	0	0	0	0	1	0	86.8333	0	0	0	0
4294	1	24	0	1	0	120.098	1.346	0.24	2	480	3.26	1	0	0	0	0	1	0	84	0	0	0	0
4295	1	38	1	0	0	71.4046	2.7	0.32	2	492	5.46	1.13	1	0	0	1	0	0.227273	86.7667	0	0	0	0
4298	1	47	1	1	1	110.132	0.5945	0.34	2	291	1.15	1	0	1	0	1	0	0.294118	86.6	0	0	0	0
4305	1	26	1	0	1	31.8755	8.133	0.44	3	532	2.99	1.42	0	0	0	2	0	0.8	48	1	0	1	0
4307	2	27	1	0	1	36.1298	6.651	0.39	3		2.81	1.64	0	0	0	2	2	0.181818	7	1	0	1	0
4308	2	49	1	1	0	45.8279	0.4325	0.17	2		3.56	1.27	0	0	0	1	0	0.117647	86	0	0	0	0
4310	1	68	1	1	1	81.8944	5.063	0.28	2	315	2.44	1.05	0	1	0	1	1	0.047619	86.3667	0	0	0	0
4312	2	60	1	1	0	44.6599	0.5985	0.51	3	451	2.26	1.57	0	1	1	1	1	0.0588235	86.3667	0	0	0	0
4327	2	28	1	0	0	16.5374	4.069	0.31	2	252	2.48	0.83	1	0	0	2	0	0.875	6	1	0	1	0
4344	2	38	1	1	1	112.638	3.143	0.22	2	488	1.96	1.23	1	1	0	0	0	0	46	0	0	0	0
4354	2	27	0	1	1	87.3254	2.1185	0.22	2	391	2.73	1.03	0	0	1	0	0	0.111111	85.4333	0	0	0	0
4357	2	28	0	0	1	124.473	0.1745	0.12	1	281	2.19	0.75	1	0	0	0	2	0	84	0	0	0	0
4358	1	28	1	1	1	63.3807	0.7025	0.32	2	402	4.28	1.23	0	0	0	1	2	0.4375	72	0	0	0	0
4362	2	37	1	1	1	30.133	1.905	0.31	2	434	2.8	1.08	0	0	0	1	0	0.833333	85.3667	1	0	1	0
4363	1	36	0	0	0	26.0384	7.8015	0.18	2	508	5.17	0.82	1	0	0	2	1	0.866667	6	1	0	1	0
4366	2	38	0	0	1	47.5851	1.3965	0.38	2	334	4.12	1.3	1	1	0	1	1	0.0909091	77	0	0	0	0
4375	2	26	0	1	0	125	0.3625	0.25	2	281	3.17	1.18	0	1	0	0	1	0	85.1333	0	0	0	0
4376	1	59	1	1	0	67.3863	3.204	0.26	2	439	3.66	1.13	1	1	0	1	2	0.2	85.1333	0	0	0	0
4377	1	22	0	0	1	75.0131	5.956	0.25	2	475	2.67	1.09	1	0	0	2	1	0.307692	85.1333	0	0	0	0
4381	1	58	0	0	1	52.3013	1.5825	0.25	2	319	3.67	1.15	1	0	0	0	0	0.235294	84.9667	0	0	0	0
4382	2	48	0	1	1	107.495	1.286	0.22	2	278	4.23	1.1	1	1	0	0	0	0.0666667	84.9667	0	0	0	0
4383	1	16	1	0	1	28.0084	9.6	0.29	2	606	2.11	1	1	0	1	2	0	0.846154	9	1	0	1	0
4385	2	38	0	0	1	14.056	4.3095	0.34	2	668	3.43	0.98	0	0	0	1	2	0.444444	6	1	0	1	0
4387	1	25	0	1	1	125	4.0035	0.22	2	231	1.28	1.09	0	0	0	0	0	0	84	0	0	0	0
4396	1	47	1	1	1	99.178	0.4475	0.22	2	397	2.61	1.35	0	0	0	0	1	0.2	84.7333	0	0	0	0
4402	1	31	1	0	1	14.1873	8.56	0.42	3	464	2.57	0.89	1	1	0	2	1	0.454545	18	1	0	1	0
4407	1	36	0	0	1	77.3993	3.52	0.37	2	371	4.61	1.11	0	1	1	2	1	0.277778	84.2667	0	0	0	0
4409	1	27	0	0	1	124.415	1.383	0.24	2	398	2.55	1.16	1	1	0	0	1	0	84	0	0	0	0
4418	2	40	0	0	1	75.1386	0.566	0.16	2	269	3.32	0.68	0	0	0	0	0	0	84.2	0	0	0	0
4422	2	39	0	0	1	118.23	4.403	0.2	2	224	1.35	1.07	1	0	0	2	1	0.272727	79	0	0	0	0
4426	2	60	1	0	1	102.709	2.906	0.22	2	286	1.96	0.97	1	0	0	2	2	0	84.0333	0	0	0	0
4428	2	24	0	1	0	125	0.2715	0.1	1	248	3.65	0.91	0	0	0	0	0	0	83.9667	0	0	0	0
4462	2	45	0	0	1	97.1034	3.4985	0.24	2	338	2.56	0.95	1	1	0	0	0	0	83.3333	0	0	0	0
4463	2	37	0	0	0	116.847	0.176	0.12	1	277	4.65	0.82	0	0	0	0	0	0	83.2667	0	0	0	0
4465	1	40	1	1	0	108.483	2.575	0.23	2	503	3.63	1.34	0	0	0	0	1	0	72	1	0	1	0
4470	1	22	0	0	1	125	0.472	0.17	2	485	3.26	1	0	0	0	0	0	0	83	0	0	0	0
4478	2	61	1	0	1	94.2569	4.984	0.19	2	259	1.46	0.68	1	1	0	0	1	0	83	0	0	0	0
4481	2	31	1	1	1	118.315	0.4635	0.18	2	333	3.68	0.77	1	0	0	0	1	0.1	65	0	0	0	0
4492	1	37	1	0	1	117.407	2.3325	0.26	2	356	5.11	1.18	0	0	0	0	0	0.0833333	82.8	0	0	0	0
4498	2	24	0	1	1	116.804	0.203	0.23	2	311	3.08	0.95	0	1	0	0	1	0	60	0	0	0	0
4504	2	48	1	1	1	108.158	1.027	0.25	2	369	2.75	0.87	0	0	0	0	1	0.0666667	61	0	0	0	0
4508	1	23	0	1	0	104.756	2.992	0.23	2	449	3.87	1.19	0	1	0	0	2	0	82.5667	0	0	0	0
4511	2	24	0	1	1	125	0.245	0.08	1	241	3.03	0.62	0	1	0	0	2	0	82.4	0	0	0	0
4531	1	19	0	1	0	125	0.449	0.22	2	329	6.95	1.07	0	0	1	0	1	0	82.1667	0	0	0	0
4532	1	31	1	1	0	91.5204	0.484	0.26	2	538	3.44	1.35	0	0	0	0	1	0.047619	80	0	0	0	0
4539	1	30	0	0	1	70.194	1.184	0.29	2	436	5.61	0.92	1	1	1	0	1	0.285714	81.9333	0	0	0	0
4541	1	20	1	0	1	70.9545	2.844	0.31	2	574	2.09	1.41	1	1	1	1	0	0.375	36	1	0	0	1
4550	1	28	1	1	1	118.024	4.7	0.26	2	259	1.73	0.96	0	0	0	0	0	0.235294	81.8667	0	0	0	0
4551	1	39	0	0	0	25.9759	14.499	0.38	2	488	1.81	0.99	1	0	0	0	2	0.125	81.8667	0	0	0	0
4570	2	39	0	0	1	61.2869	2.2755	0.16	2	452	2.98	0.85	1	1	1	1	1	0.352941	45	0	0	0	0
4576	1	21	0	1	1	60.3916	1.9055	0.14	1	561	4.15	1.27	0	0	0	1	1	0.0833333	72	0	0	0	0
4580	2	44	0	0	1	77.4958	6.45	0.27	2	200	2.52	0.93	1	1	1	1	1	0.230769	81.2667	0	0	0	0
4581	1	22	0	1	0	118.218	0.8255	0.26	2	412	2.02	0.85	0	0	0	0	0	0	75	0	0	0	0
4586	1	19	1	1	1	123.104	3.8985	0.27	2	623	2.29	0.96	1	1	0	1	1	0.210526	81.0667	0	0	0	0
4587	1	31	0	0	1	75.0034	3.6365	0.26	2	345	2.02	1.19	0	0	0	1	1	0.4	76	1	0	1	0
4601	2	39	0	1	0	125	0.4885	0.21	2	182	6.1	1.07	0	0	0	0	2	0	80.5333	0	0	0	0
4603	2	31	0	1	1	117.003	0.384	0.12	1	267	1.87	0.74	1	1	0	0	2	0	74	0	0	0	0
4606	1	17	0	0	1	125	1.151	0.23	2	484	3.32	1.31	1	0	1	1	0	0	36	0	0	0	0
4619	1	30	0	1	1	124.101	4.8735	0.16	2	332	2.77	0.98	0	0	0	0	0	0	80.2333	0	0	0	0
4620	1	24	0	1	1	54.4618	0.812	0.35	2	486	1.69	0.85	1	0	1	2	0	0.6	53	1	0	0	1
4621	2	41	0	1	1	112.913	4.376	0.19	2	186	2.64	0.87	0	0	0	0	0	0	80.2	0	0	0	0
4630	1	25	1	0	0	29.6334	10.33	0.2	2	444	3.23	0.63	1	0	0	2	0	0.75	3	1	0	1	0
4631	2	32	0	1	1	100.822	11.216	0.44	3	281	2.49	1.2	1	0	0	0	0	0	80	0	0	0	0
4639	2	28	0	1	0	125	0.3835	0.18	2		5.13	0.78	1	1	0	0	0	0	75	0	0	0	0
4640	2	20	0	0	1	125	0.359	0.26	2		4.46	1.01	1	0	0	0	1	0	72	0	0	0	0
4641	1	46	1	1	1	98.4065	2.27	0.27	2	460		1.18	1	1	0	0	1	0.0526316	78	0	0	0	0
4657	2	30	0	1	1	122.736	0.912	0.22	2	276	4.57	0.91	1	1	0	0	1	0.25	75	0	0	0	0
4662	2	36	1	1	1	98.0282	2.8	0.23	2	355	4.05	1.04	1	1	0	0	0	0	75	0	0	0	0
4663	1	36	0	1	1	105.568	1.79	0.17	2	422	2.98	1.25	1	0	0	1	1	0.166667	3.6	1	0	0	1
4668	1	33	1	1	0	20.5522	8.257	0.29	2		1.46	1.12	1	0	1	2	1	0.333333	6	1	0	1	0
4669	1	31	0	1	1	99.0315	0.0805	0.19	2	353	3.5	1.01	1	0	0	0	0	0.133333	79.3667	0	0	0	0
4674	2	33	0	1	1	101.899	0.268	0.19	2	252	1.83	0.81	1	1	0	0	1	0.176471	65	0	0	0	0
4676	1	23	0	1	1	122.91	2.992	0.22	2	397	3.5	0.97	1	1	1	1	1	0.266667	54	0	0	0	0
4680	2	40	0	0	1	82.1816	0.112	0.24	2	268	3.68	1.01	1	1	0	1	1	0	79.1333	0	0	0	0
4683	1	25	0	1	0	65.9458	0.6985	0.18	2	565	1.98	0.77	1	1	0	0	0	0.166667	60	0	0	0	0
4699	2	53	1	1	1	70.6083	0.04	0.21	2	576	4.85	1.23	1	1	0	1	0	0.125	78.8667	0	0	0	0
4700	1	32	0	0	1	106.997	0.922	0.22	2	468	2.19	1.17	1	1	1	0	0	0.0740741	60	0	0	0	0
4706	1	17	0	0	1	118.886	3.971	0.2	2	445	3.56	0.85	1	1	1	0	1	0	60	0	0	0	0
4707	2	56	1	0	1	28.6347	1.063	0.38	2	310	3.49	1.07	1	1	0	1	0	0.24	78.6333	0	0	0	0
4714	2	25	1	1	1	125	2.5725	0.12	1	319	2.76	0.84	1	1	1	0	0	0.25	60	0	0	0	0
4715	2	56	1	0	1	55.0531	2.8945	0.25	2	473	2.53	1.02	1	1	0	1	1	0.111111	68	0	0	0	0
4716	2	39	0	1	1	92.7249	1.1415	0.24	2	279	2.19	0.87	0	0	0	0	0	0.0526316	78.4667	0	0	0	0
4723	2	20	0	0	1	35.8515	0.654	0.21	2		2.62	1.13	1	0	1	2	0	0	78.2333	0	0	0	0
4727	2	53	1	0	1	18.7075	4.6985	0.23	2	344	1.52	0.93	1	1	1	2	1	0.352941	48	1	1	0	0
4729	2	41	0	0	1	112.233	1.361	0.26	2		3.14	1.06	0	0	0	0	0	0.0769231	78	0	0	0	0
4730	2	35	0	0	1	97.0168	0.8595	0.2	2	312	1.95	1.05	0	1	1	0	0	0.047619	78	0	0	0	0
4731	2	46	0	0	0	102.002	0.733	0.24	2	207	3.86	0.86	0	0	0	0	0	0	78	0	0	0	0
4737	2	46	0	1	1	111.086	0.205	0.18	2	267	3.25	1.02	1	1	1	0	0	0	78	0	0	0	0
4744	1	21	0	0	1	29.7568	3.897	0.34	2	634	4.69	0.87	1	0	1	1	0	0.153846	87	1	0	1	0
4758	2	34	0	1	1	117.193	1.1125	0.22	2	256	2.74	0.97	0	0	0	0	0	0.125	77.4667	0	0	0	0
4765	2	17	0	1	1	125	1.0055	0.17	2			0.88	1	0	1	0	0	0.0625	78	0	0	0	0
4766	1	16	0	1	1	125	0.6985	0.18	2	398	2.27	0.87	0	1	0	0	1	0	77	0	0	0	0
4769	2	35	1	0	1	78.9596	7.83	0.35	2	350	2.34	1.54	1	0	1	2	0	0.6	96	1	0	1	0
4777	2	22	0	0	1	125	2.3495	0.26	2	206	1.8	0.72	1	0	0	0	1	0	77	0	0	0	0
4779	2	48	1	1	1	85.5846	2.4715	0.13	1	248	1.75	0.64	1	0	1	0	0	0.125	76.5333	0	0	0	0
4782	1	23	1	1	1	124.283	2.167	0.21	2	405	2.18	1.13	1	0	0	0	1	0.0384615	77	0	0	0	0
4788	1	26	0	1	1	117.197	0.9455	0.19	2	318	2.69	0.94	0	0	0	0	1	0	76.3	0	0	0	0
4789	2	43	1	0	1	30.9322	20.866	0.33	2	325	1.92	1.02	0	0	1	2	0	0.25	72	1	0	1	0
4792	2	58	1	1	1	98.4365	0.795	0.34	2	298	6.42	1.2	0	1	1	1	2	0.1	52	0	0	0	0
4801	1	38	0	1	1	111.854	0.4955	0.22	2	416	3.03	1.07	0	0	0	0	0	0.0555556	75	0	0	0	0
4812	1	51	1	0	1	99.8777	1.5335	0.19	2	407	2.1	0.8	1	1	0	0	0	0.0909091	75	0	0	0	0
4814	1	35	1	0	0	12.9103	2.8865	0.2	2	516	3.41	0.82	1	0	1	2	0	0.75	24	1	0	1	0
4819	1	40	1	1	1	108.483	2.7325	0.19	2	398	5.01	0.99	1	0	1	0	0	0	68	0	0	0	0
4833	2	42	0	0	1	97.3847	0.0795	0.21	2	215	2.07	1.03	0	0	0	0	0	0.037037	75	0	0	0	0
4835	1	20	0	1	1	122.242	1.542	0.2	2	383	3.42	1.03	1	0	0	0	2	0	75.1333	0	0	0	0
4837	1	30	0	1	1	79.82	2.383	0.26	2	540	2.53	1.05	1	0	1	2	1	0.4	75.1333	0	0	0	0
4842	2	28	0	1	1	103.695	0.9055	0.24	2	277	2.21	1.14	0	0	0	1	0	0	74.9	0	0	0	0
4843	2	35	1	0	0	86.4576	13.7085	0.25	2	206	1.55	0.8	1	1	1	1	0	0.0285714	43	0	0	0	0
4845	1	28	0	0	1	74.1915	4.1575	0.24	2	536	2.78	1.14	0	0	1	2	0	0.777778	74.9	0	0	0	0
4848	1	56	1	1	1	53.0413	2.657	0.25	2	339	3.3	0.94	1	1	1	1	1	0.117647	12	0	0	0	0
4854	2	25	0	1	0	124.117	0.3695	0.17	2	243	2.79	0.67	0	0	0	0	0	0	74.5	0	0	0	0
4872	2	30	0	1	0	123.508	0.126	0.21	2	212	2.27	0.88	0	0	0	0	0	0	74.5	0	0	0	0
4881	2	40	1	1	1	93.6684	2.4955	0.24	2	309	3.91	0.92	1	0	1	1	1	0.111111	74	0	0	0	0
4888	1	24	0	1	1	99.9359	2.372	0.22	2	193	3	0.96	1	1	1	1	2	0.222222	27	0	0	0	0
4898	1	41	1	0	0	19.2846	1.1535	0.25	2	640	2.8	1.05	1	0	1	2	0	0.9	73.8	0	0	0	0
4905	1	57	1	0	1	30.8107	13.933	0.25	2	443	4.53	1.09	1	1	1	2	2	0.444444	73.5	1	0	1	0
4913	1	19	0	1	1	71.4547	5.1155	0.19	2	388	3.54	1.04	1	0	1	0	1	0.166667	73.5	0	0	0	0
4914	2	61	1	1	1	73.1724	1.1145	0.28	2		5.77	1.11	1	0	1	1	0	0.1	73.5	0	0	0	0
4917	2	35	0	0	1	112.541	0.108	0.17	2	260	1.51	0.69	0	0	1	0	0	0.1	73.5	0	0	0	0
4921	2	35	0	1	1	117.065	0.694	0.17	2	239	3.82	1.46	1	0	0	0	0	0	73	0	0	0	0
4923	2	17	0	0	1	125	1.7275	0.2	2	226	3.18	0.81	1	0	1	0	1	0	73.3333	0	0	0	0
4926	1	34	1	0	1	68.2492	4.5955	0.23	2	385	3.18	1.18	1	0	1	1	1	0.125	73.3333	0	0	0	0
4928	1	56	1	0	1	15.3889	1.3025	0.24	2	678	5.25	0.74	1	0	1	2	0	0.6	43	0	0	0	0
4935	2	33	0	1	0	107.612	0.5275	0.26	2	308	3.58	1.1	0	0		0	0	0	72	0	0	0	0
4937	1	41	0	0	1	32.325	5.5455	0.31	2	513	3.3	1.26	1	0	1	2	0	0.3125	73	0	0	0	0
4938	2	36	0	0	1	109.425	0.9915	0.23	2	229	1.99	1.16	0	1	1	0	1	0.047619	73.1	0	0	0	0
4939	2	38	0	1	1	98.3818	2.7345	0.2	2	233	3.76	0.74	1	0	1	2	0	0.25	73.1	0	0	0	0
4943	2	30	1	1	1	105.95	3.6185	0.25	2	214	2.99	1.05	0	1	1	1	0	0	72	0	0	0	0
4947	1	19	0	0	1	125	0.5205	0.15	1	343	2.82	0.88	1	0	1	0	0	0	72	0	0	0	0
4948	1	21	0	0	1	92.277	8.8585	0.34	2	318	3.7	1.54	0	0	0	1	0	0	24	0	0	0	0
4950	1	51	1	0	0	102.092	6.474	0.4	3	370	1.99	1.01	1	0	1	1	2	0	73.0333	1	0	0	1
4952	2	54	0	0	1	51.9982	1.294	0.19	2	322	2.64	0.89	1	0	1	1	2	0.545455	72.8667	0	0	0	0
4953	2	25	1	1	1	118.216	0.888	0.22	2	258	3.12	0.95	1	0	1	1	2	0.333333	45	0	0	0	0
4959	2	58	1	0	1	75.9371	3.8475	0.24	2	112	2.65	1.16	1	0	1	1	1	0.142857	73	0	0	0	0
4961	2	44	0	0	1	32.298	2.4965	0.25	2	462	3.82	1.15	1	0	1	1	1	0.764706	48	1	0	1	0
4963	1	32	0	0	1	32.7465	1.237	0.21	2	258	4.81	0.97	1	0	1	2	2	0.0952381	42	0	0	0	0
4973	1	32	0	1	1	102.501	0.7285	0.18	2	311	2.72	0.87	0	0	1	1	0	0.138889	72.6333	0	0	0	0
4975	2	29	0	1	1	125	0.69	0.15	1	264	3.59	0.94	1	0	1	1	1	0.0714286	72.5667	0	0	0	0
4977	1	30	0	1	1	95.8114	1.301	0.2	2	372	2.91	0.96	1	0	1	1	1	0.32	72.5667	0	0	0	0
4994	1	32	0	0	1	125	0.568	0.3	2	303	4.05	1.34	1	0	1	0	1	0.0833333	72.3333	0	0	0	0
4997	2	44	1	1	1	50.5028	2.191	0.3	2	454	6.15	1.63	1	0	1	1	0	0.5	50	1	0	1	0
5000	2	47	0	0	1	45.1093	4.0475	0.18	2	198	3.68	0.92	0	1	1	2	2	0.533333	29	0	0	0	0
5002	2	41	0	1	1	79.1462	2.0555	0.19	2	262	5.42	1.22	1	1	1	0	1	0.0909091	72.1667	0	0	0	0
5016	2	32	0	0	0	104.472	0.872	0.15	1	205	3.81	0.74	0	1	1	1	1	0.333333	72	0	0	0	0
5019	1	47	1	1	1	103.841	2.1645	0.23	2	353	3.88	1.06	1	1	1	0	1	0.166667	71.8667	0	0	0	0
5022	1	25	0	1	1	118.023	0.117	0.14	1	412		0.73	1	0	0	0	0	0	71.8667	0	0	0	0
5030	2	18	0	0	1	90.2885	2.009	0.24	2	370	1.85	1.02	1	1	1	0	1	0.2	12	0	0	0	0
5034	1	58	1	1	1	51.3375	3.3155	0.33	2	352	4.54	1.31	1	1	1	0	1	0.142857	72	0	0	0	0
5035	2	30	0	1	1	97.1201	0.9065	0.18	2	351	2.46	0.75	0	1	0	0	1	0.357143	71.6333	0	0	0	0
5036	2	22	0	0	1	125	1.212	0.14	1	287	2.34	0.74	1	1	1	0	2	0.0869565	72	0	0	0	0
5037	2	29	0	0	1	124.379	0.063	0.22	2	338	2.69	1.03	0	0	0	0	0	0	72	0	0	0	0
5040	2	31	0	1	1	113.337	0.3425	0.26	2	342	3.52	1.25	0	1	0	0	1	0	72	0	0	0	0
5044	2	42	0	1	1	112.123	1.721	0.19	2	302		1.04	1	1	1	0	1	0.0434783	71.6333	0	0	0	0
5045	2	33	0	0	0	95.0949	0.3445	0.18	2	437	2.27	1.21	1	1	0	0	1	0.222222	71.6333	0	0	0	0
5046	1	44	1	0	1	4.66529	3.5375	0.26	2	965	2.1	0.98	0	0	0	0	1	0	48	1	0	1	0
5049	1	60	1	1	0	80.7796	0.2275	0.28	2	429	1.94	1.49	1	0	0	1	0	0.130435	15	0	0	0	0
5051	2	41	0	1	1	103.656	3.65	0.24	2	473	3.26	1.1	1	1	1	1	1	0.208333	71.4667	0	0	0	0
5053	1	38	1	0	1	33.9799	6.655	0.29	2	551	2.68	0.9	1	0	1	1	0	0.636364	48	1	0	1	0
5059	1	18	0	1	1	125	4.181	0.28	2	423	4.17	1.61	0	0	0	0	0	0	65	0	0	0	0
5064	1	41	0	0	1	55.2879	1.5365	0.23	2	466	3.19	1	1	0	1	1	1	0.1875	71.2333	0	0	0	0
5067	1	43	0	1	0	49.2187	3.3135	0.26	2	402	2.17	0.76	1	1	1	1	0	0.166667	55	0	0	0	0
5070	2	44	0	0	1	82.4537	2.288	0.16	2	263	4.21	1.23	1	0	1	0	2	0.173913	71.1667	0	0	0	0
5080	1	33	1	1	0	16.7262	2.948	0.29	2	221	2.83	0.82	0	0	1	2	1	0.833333	6	1	0	1	0
5085	1	33	1	1	1	42.2403	2.073	0.27	2	699	1.69	0.81	1	0	1	1	2	0.4	72	1	0	1	0
5087	2	33	0	1	1	107.612	1.0825	0.16	2	334	2.58	0.82	0	0	1	1	1	0.235294	72	0	0	0	0
5088	2	21	0	1	1	125	4.181	0.38	2	311	3.43	1.48	0	1	0	0	1	0	24	0	0	0	0
5089	1	22	1	1	1	83.4898	1.506	0.19	2	511	3.89	0.95	1	0	1	1	1	0.5	70	0	0	0	0
5091	2	47	0	1	1	109.605	0.742	0.17	2		4.4	1.09	1	0	1	1	1	0.25	52	0	0	0	0
5092	2	27	0	1	0	125	1.238	0.14	1	259	2.69	1.02	1	1	1	0	1	0	70	0	0	0	0
5093	1	33	1	1	0	116.511	0.548	0.17	2	350	3.53	1.03	1	0	0	0	1	0.05	70	0	0	0	0
5099	1	24	0	0	1	105.454	1.003	0.15	1	406	3.1	0.83	1	0	1	1	1	0.192308	70	0	0	0	0
5101	1	24	0	1	1	91.4572	7.9085	0.34	2	583	2.64	1.3	1	0	1	2	1	0.190476	64	1	0	1	0
5103	2	21	0	0	1	125	1.1885	0.14	1	252	2.13	0.8	1	1	1	0	1	0.0357143	70	0	0	0	0
5108	1	60	0	1	0	93.2629	0.3305	0.34	2	209	6.26	1.28	0	0	0	1	0	0.05	70	0	0	0	0
5111	2	24	0	0	1	125	0.0605	0.17	2	241	1.71	0.8	1	0	0	0	1	0	70	0	0	0	0
5112	1	25	1	0	1	10.4937	3.872	0.31	2	709	3.25	1.12	1	0	1	2	1	0.642857	6	1	0	1	0
5114	2	38	0	1	1	87.3915	4.7165	0.28	2	330	2.04	1.01	1	1	0	0	2	0	22	0	0	0	0
5117	1	32	1	1	1	93.2479	1.9485	0.32	2	427	4.54	0.98	1	0	1	0	0	0.222222	48	0	0	0	0
5120	1	56	1	0	1	62.9234	2.356	0.27	2	461	4.72	1.23	1	0	1	2	1	0.533333	60	0	0	0	0
5122	1	44	0	1	1	101.29	0.2065	0.2	2	413	3.91	1.21	0	0	1	0	1	0.222222	70	0	0	0	0
5123	1	33	1	1	0	87.9989	0.4455	0.22	2	600	2.38	1.18	1	0	1	0	1	0.0555556	36	1	0	0	1
5130	1	34	0	1	1	94.3958	0.8955	0.26	2	643	4.56	1.07	1	0	1	1	0	0.388889	70.2333	0	0	0	0
5135	2	46	0	1	0	100.078	0.9955	0.25	2	329	4.09	1.07	1	1	1	1	0	0.222222	40	0	0	0	0
5143	2	51	0	1	1	76.0705	0.9145	0.32	2	249	3.05	1.03	1	0	0	0	1	0.444444	70	0	0	0	0
5145	2	29	0	1	1	101.193	0.768	0.16	2	279	2.17	0.74	1	1	1	0	1	0	70	0	0	0	0
5146	1	17	0	0	1	97.2532	1.3395	0.19	2	508	2.32	0.9	1	1	1	1	1	0	69.8333	0	0	0	0
5150	2	31	0	1	1	98.0849	2.5885	0.25	2	356	2.81	1.04	1	0	1	2	1	0.322581	69.7333	0	0	0	0
5157	1	49	0	1	1	84.9554	1.9945	0.14	1	367	3.68	1.05	1	1	1	0	1	0.12	69.6	0	0	0	0
5158	1	38	1	1	1	84.9618	0.2035	0.24	2	457	1.08	0.82	1	0	1	1	0	0.428571	69.6	0	0	0	0
5163	1	20	0	1	1	123.52	3.013	0.18	2	524	3.85	0.81	0	1	1	0	0	0	70	0	0	0	0
5164	1	23	0	1	0	120.945	0.198	0.12	1	404	4.51	0.91	0	0	1	0	0	0	69.5333	0	0	0	0
5172	1	16	0	1	0	110.036	0.118	0.23	2	475	2.75	1.45	0	0	1	0	0	0.1	69	0	0	0	0
5176	1	31	0	1	0	11.5855	3.418	0.3	2	257	1.92	0.96	1	0	1	2	2	0.555556	6	1	0	1	0
5178	1	28	0	1	1	71.1872	1.092	0.42	3	504	3.97	0.89	0	0	1	0	2	0	69.1333	0	0	0	0
5186	2	72	1	0	1	19.8212	2.572	0.3	2	511	3.55	1.26	1	0	1	2	1	0.428571	70	1	1	0	0
5188	1	36	1	1	1	111.574	0.8375	0.24	2	411	5.19	0.92	1	0	1	0	0	0.0666667	69.0667	0	0	0	0
5189	2	24	0	0	1	84.0766	17.1265	0.15	1	346	2.37	0.48	0	1	1	1	2	0	69.0667	0	0	0	0
5192	2	37	0	0	0	25.3458	0.9715	0.21	2	347	3.66	0.97	0	0	0	1	0	0	69.0667	0	0	0	0
5193	1	35	1	0	0	14.1794	6.545	0.35	2	509	2.66	1.49	1	0	0	2	0	0.833333	2	1	0	1	0
5195	1	29	0	0	0	72.1524	0.958	0.42	3	458	4.96	1.28	1	1	0	1	1	0.352941	68.9	0	0	0	0
5199	1	19	0	0	1	38.8317	3.3515	0.21	2	478	1.63	0.84	0	1	0	2	0	0.7	48	1	0	1	0
5208	2	29	0	0	0	119.989	0.1245	0.2	2	206	3.41	0.77	0	0	0	0	0	0.0454545	68.4333	0	0	0	0
5209	2	39	1	1	1	97.6932	0.309	0.26	2	257	3.41	0.78	0	0	1	0	1	0.473684	68.4333	0	0	0	0
5216	1	54	0	1	0	59.9119	2.48	0.26	2	442	2.07	0.99	1	1	0	1	1	0	68.4333	0	0	0	0
5228	2	21	0	1	1	125	1.514	0.16	2	178	0.87	0.92	1	1	1	0	1	0	70	0	0	0	0
5231	2	54	0	1	1	35.1975	1.098	0.28	2	386	3.24	1.19	0	0	1	2	0	0.68	36	0	0	0	0
5237	2	32	0	0	0	118.161	6.854	0.3	2	318	2.68	0.83	0	0	0	0	0	0	68.1	0	0	0	0
5239	1	29	1	0	0	31.2108	5.2995	0.3	2	496	2.62	0.93	1	0	1	2	1	0.833333	28	1	0	1	0
5240	1	31	1	1	0	114.335	1.1905	0.2	2	314	3.68	1	1	1	1	0	1	0	68.1333	0	0	0	0
5253	1	48	1	0	1	42.2852	2.427	0.19	2	466	2.6	0.97	1	0	1	2	0	0.25	62	0	0	0	0
5255	1	32	1	0	1	14.1264	4.424	0.29	2	555	2.45	0.78	1	1	1	2	2	0.142857	4	1	0	1	0
5260	1	50	1	1	0	107.835	0.3305	0.16	2	335	5.18	1.19	1	0	0	0	0	0.136364	68	0	0	0	0
5261	2	28	0	0	1	120.158	1.521	0.19	2	381	3.28	0.97	1	0	1	1	0	0.36	36	0	0	0	0
5262	2	35	0	0	1	64.5919	0.911	0.23	2	405	3.83	1	1	1	1	0	1	0.357143	67.6667	0	0	0	0
5270	1	52	0	1	1	116.544	6.2215	0.21	2	353	1.88	0.71	1	1	0	1	1	0	24	1	0	0	1
5278	2	21	0	1	1	82.3005	1.0665	0.2	2	338	3	0.79	1	1	1	1	1	0.529412	67.2333	0	0	0	0
5283	2	51	1	1	1	62.3073	1.053	0.27	2	442	5.58	1.18	1	1	1	1	0	0.1	67.2333	0	0	0	0
5288	1	69	1	1	1	40.0197	0.4525	0.16	2	525	4.8	0.72	1	1	1	1	1	0.315789	45	0	0	0	0
5298	2	29	0	1	1	118.659	2.4235	0.25	2	224	3.35	1.22	0	0	0	0	0	0.0588235	67	0	0	0	0
5300	2	44	0	1	1	116.547	4.535	0.19	2	225	2.06	1.04	1	1	1	1	1	0.0344828	67	0	0	0	0
5304	1	55	1	0	0	48.8048	9.1885	0.42	3	375	2.3	0.85	1	1	1	2	1	0.363636	48	1	0	1	0
5305	1	53	0	1	1	53.6675	1.132	0.25	2	442	5.29	0.68	1	0	0	1	1	0.3	66.9667	0	0	0	0
5318	2	17	0	1	0	125	0.091	0.16	2	234	2.44	0.94	0	0	0	0	1	0	66.6	0	0	0	0
5333	1	48	0	0	1	28.3327	1.608	0.3	2	566	4.47	0.86	1	0	1	2	1	0.545455	66.5667	1	0	1	0
5340	1	31	0	0	1	114.943	6.2195	0.34	2	362	2.33	1.12	0	0	0	0	0	0	66.3	0	0	0	0
5341	1	36	1	1	1	40.5321	6.858	0.27	2	448	3.58	1.16	1	0	1	2	1	0.428571	66.3	0	0	0	0
5342	1	53	0	1	1	92.3217	2.678	0.4	3	368	1.08	1.06	1	0	0	0	0	0.2	63.6	1	0	0	1
5343	1	48	1	1	1	51.2647	14.1215	0.79	3	432	2.49	1.1	1	1	1	2	1	0.5	66.3	1	0	1	0
5345	1	46	1	1	1	52.909	2.636	0.22	2	404	4.85	1.12	1	0	0	1	0	0.285714	36	0	0	0	0
5348	2	30	0	1	1	124.3	0.4065	0.21	2	232	3.44	0.91	1	0	0	0	0	0.153846	60	0	0	0	0
5349	1	52	0	0	1	53.0574	0.941	0.22	2	457	1.91	0.74	1	1	1	2	1	0.636364	66.3	0	0	0	0
5352	1	46	1	1	1	71.3345	7.327	0.36	2	604	2.29	1.34	1	0	0	1	2	0.0909091	66.3	1	0	1	0
5353	1	54	1	0	0	12.69	10.306	0.28	2	321	5.7	0.7	1	0	1	2	2	0.166667	3.6	1	1	0	0
5354	2	61	1	1	0	95.8338	0.148	0.18	2	279	3.57	0.82	1	0	0	0	0	0.0731707	66.3	0	0	0	0
5355	2	16	0	1	1	125	0.5405	0.17	2	240	3.21	0.94	1	1	1	0	1	0	66.2667	0	0	0	0
5359	2	33	0	1	1	83.7213	0.6865	0.24	2	232	4.12	0.93	0	0	0	0	1	0.130435	66.0667	0	0	0	0
5365	2	51	1	1	1	107.252	3.251	0.21	2	153	1.7	0.79	1	0	0	0	0	0	66	0	0	0	0
5366	2	59	0	0	0	11.0579	3.806	0.35	2	401	2.24	1.2	0	0	0	0	0	0	6	1	1	0	0
5383	1	35	0	1	0	67.7714	2.001	0.41	3	454	2.62	1.19	1	0	1	1	1	0.434783	65.8	0	0	0	0
5385	1	40	1	1	1	110.293	3.489	0.2	2	410	3.08	1.07	1	1	0	1	1	0.321429	65	0	0	0	0
5389	1	29	1	0	1	23.1125	10.494	0.48	3	427	3.09	1.35	0	0	0	0	0	0.0526316	65.5667	0	0	0	0
5394	1	28	0	1	0	99.7835	0.348	0.21	2	270	2.61	0.85	1	0	1	0	0	0.259259	65.4	0	0	0	0
5399	2	47	1	1	1	71.5332	6.586	0.29	2	324	4.54	0.94	1	1	0	1	1	0.166667	2	1	1	0	0
5400	1	34	0	0	1	56.0744	6.6405	0.45	3	441	3.73	1.64	0	0	0	0	0	0	65.3333	1	0	0	1
5401	2	32	0	0	1	125	0.876	0.19	2	201	3.21	0.79	1	1	1	0	1	0	65.3333	0	0	0	0
5417	1	18	0	1	1	111.524	1.3535	0.24	2	413	2.53	1.16	0	0	0	0	0	0	65.3	0	0	0	0
5419	2	24	0	1	1	125	0.753	0.15	1	260	3.05	0.84	1	0	1	0	0	0	65.3	0	0	0	0
5428	1	22	0	1	1	121.161	1.207	0.2	2	499	2.2	0.88	1	0	1	0	0	0.136364	64	0	0	0	0
5429	2	41	0	1	1	99.8705	9.625	0.27	2	174	3.04	1.29	0	0	0	0	0	0	64.6333	0	0	0	0
5433	2	32	1	0	1	70.2792	0.241	0.18	2	406	5.58	1.04	1	0	1	1	1	0.2	60	0	0	0	0
5436	1	36	1	1	0	68.6903	12.9355	0.14	1	506	0.93	0.94	1	1	1	1	0	0.333333	16	0	0	0	0
5444	1	43	1	1	1	96.2297	1.902	0.18	2	365	3.37	1.06	1	0	0	0	0	0.363636	64	0	0	0	0
5447	1	43	1	0	1	59.79	2.4275	0.26	2	484	2.9	1.05	1	1	0	2	1	0	36	1	0	0	1
5449	1	17	0	1	1	124.845	5.254	0.18	2	299	2.15	1.21	1	0	0	0	1	0	64	0	0	0	0
5451	1	53	0	0	1	18.4082	3.423	0.57	3	368	2.6	1.37	1	0	1	2	2	0.214286	64.2333	1	1	0	0
5453	1	24	0	0	1	41.8503	2.334	0.31	2	480	3.64	1.05	1	0	1	1	1	0.142857	38	0	0	0	0
5460	2	30	0	1	0	77.2584	0.553	0.13	1	377	2.71	1.26	0	0	1	0	0	0.125	64	0	0	0	0
5462	1	29	0	1	0	125	0.7845	0.21	2	479	3.56	0.72	1	0	1	0	0	0	64	0	0	0	0
5463	1	28	0	1	1	79.157	0.65	0.22	2	377	3.87	0.93	0	0	0	0	0	0.0909091	64	0	0	0	0
5465	1	44	1	1	1	89.1758	1.039	0.22	2	385	2.71	1.28	1	0	0	0	1	0.133333	64	0	0	0	0
5469	1	32	0	1	0	125	1.657	0.27	2	602	3.67	1.71	0	0	0	0	0	0	64	0	0	0	0
5470	2	30	0	1	1	109.904	0.486	0.22	2	266	3.2	0.89	0	0	0	0	0	0	64	0	0	0	0
5473	1	43	1	1	1	84.1219	1.235	0.28	2	371	4.54	1.04	1	0	0	1	0	0.307692	53	0	0	0	0
5475	1	42	1	1	1	65.8553	0.5475	0.23	2	251	1.33	1.07	1	0	0	0	0	0.1	64	0	0	0	0
5477	2	48	0	0	1	98.6823	0.7805	0.2	2	347	4.86	0.83	1	0	0	1	0	0.470588	60	0	0	0	0
5483	2	24	0	1	1	122.9	1.87	0.12	1	252	3.66	0.89	1	0	0	0	1	0.363636	63.7667	0	0	0	0
5486	1	47	1	1	1	106.828	4.557	0.24	2	423	1.85	1.04	0	1	1	1	1	0	63.7667	0	0	0	0
5490	1	23	0	1	1	119.693	1.153	0.2	2	368	3.86	0.99	1	0	1	0	0	0	63.7667	0	0	0	0
5499	2	25	0	0	0	125	1.4405	0.2	2	203	1.47	0.87	1	0	0	0	0	0.0344828	63.7	0	0	0	0
5500	2	46	0	1	0	89.8026	0.077	0.19	2	287	2.89	0.98	0	0	0	0	0	0	63.5	0	0	0	0
5508	1	47	1	0	0	7.26204	2.362	0.48	3	945	4.38	1.48	1	0	1	2	0	0.571429	7	1	0	1	0
5511	1	41	0	1	1	58.9353	0.608	0.23	2	356	4.79	0.81	1	0	0	1	1	0.142857	63.4667	0	0	0	0
5514	1	47	0	1	1	72.4696	1.9845	0.4	3	443	1.86	1.16	1	0	0	0	0	0.0555556	63.4667	0	0	0	0
5515	2	39	0	0	1	33.9494	2.9495	0.27	2	390	3.12	1.29	1	0	1	2	1	0.470588	63.4667	0	0	0	0
5516	1	34	0	1	1	117.043	2.824	0.27	2	374	2.35	1.11	1	0	1	0	2	0	63.4667	0	0	0	0
5525	1	72	1	0	1	44.0768	0.4355	0.17	2	567	1.5	0.83	1	0	1	0	0	0.181818	63.3	0	0	0	0
5531	2	39	0	1	1	66.907	0.676	0.15	1	348	2.46	0.69	1	1	1	0	0	0.272727	63.2333	0	0	0	0
5532	2	30	0	0	1	125	1.123	0.15	1	329	1.64	0.93	1	0	1	0	1	0.176471	63.0667	0	0	0	0
5534	1	41	1	0	1	29.1388	2.4485	0.2	2	460	2.95	1	1	1	1	2	1	0.315789	36	0	0	0	0
5537	1	38	0	1	0	107.722	0.259	0.21	2	334	2.79	0.97	0	0	1	0	1	0.0588235	63	0	0	0	0
5538	2	32	0	1	1	118.161	1.2535	0.35	2	321	2.95	1.14	1	0	1	1	1	0.65	63	0	0	0	0
5544	2	46	1	1	1	88.2756	0.7295	0.21	2	221	3.82	0.64	1	0	1	1	1	0.333333	62.8333	0	0	0	0
5545	2	41	0	0	1	9.28076	8.4335	0.27	2	449	1.05	1.09	0	0	0	0	0	0.833333	6	0	0	0	0
5559	1	26	0	0	0	18.1403	3.399	0.18	2	614	2.35	0.57	0	1	1	2	1	0.8	12	1	0	1	0
5561	2	48	1	1	1	88.5497	1.0355	0.14	1	257	4.57	1.21	0	0	0	0	0	0.230769	62.6667	0	0	0	0
5562	1	37	0	1	1	72.6919	1.69	0.33	2	648	4.32	1.46	0	0	1	0	1	0	62.6667	0	0	0	0
5563	2	46	0	1	1	74.1671	3.115	0.3	2	319	2.52	1.08	1	0	1	1	0	0	62.7	0	0	0	0
5583	2	33	0	0	1	75.6473	2.246	0.21	2	277	3.2	1.09	1	0	0	1	1	0	62.3	0	0	0	0
5593	2	28	0	1	1	98.4942	0.9015	0.24	2	327	3.12	1.19	1	1	0	1	0	0.272727	62.3	0	0	0	0
5594	1	32	0	1	1	72.9016	0.6895	0.17	2	510	4.04	0.87	1	0	0	0	0	0.1	62.3	0	0	0	0
5595	1	38	0	0	1	125	0.1555	0.23	2	354	4.67	1.12	0	0	0	0	0	0.03125	62.3	0	0	0	0
5598	1	26	0	1	1	111.603	1.544	0.31	2	265	1.85	1.12	1	0	1	0	0	0	62.1333	0	0	0	0
5600	1	59	1	0	1	29.4917	2.0515	0.24	2	334	3.75	0.94	1	0	1	1	1	0.304348	61	0	0	0	0
5602	1	33	0	1	1	68.0384	1.062	0.14	1	431	2.4	0.9	1	0	1	0	0	0	62.1333	0	0	0	0
5608	1	23	0	1	1	100.64	1.9225	0.23	2	424	3.77	1.33	1	0	1	0	1	0	61.9	0	0	0	0
5613	2	33	0	0	1	100.116	0.9695	0.26	2	313	3.53	0.79	1	0	1	1	1	0.25	62	0	0	0	0
5614	2	52	0	0	1	10.0112	1.9015	0.25	2	436	2.17	1.15	1	0	0	2	1	0.666667	6	1	0	1	0
5617	2	32	0	1	1	125	0.1175	0.17	2	196	2.93	0.68	1	0	0	0	0	0.0526316	62	0	0	0	0
5619	1	59	1	0	1	25.8128	3.0235	0.22	2	707	2.77	0.89	1	0	0	2	1	0.333333	30	0	0	0	0
5625	1	21	0	0	1	42.4698	3.6925	0.39	3	653	3.81	1.34	1	0	1	2	1	0.521739	36	1	0	1	0
5630	2	33	0	0	0	77.8045	12.9995	0.22	2	345	4.01	0.82	0	0	0	0	0	0	61.4333	0	0	0	0
5639	1	44	1	1	0	58.8068	3.452	0.22	2	360	2.26	0.96	1	1	0	2	1	0.105263	48	0	0	0	0
5643	2	42	0	0	1	93.9824	0.5205	0.23	2	335	3.53	1.16	1	0	0	0	0	0.0833333	61.3667	0	0	0	0
5644	2	45	1	0	1	28.6767	5.623	0.28	2	341	2.46	1.34	0	0	0	2	1	0.875	12	1	0	1	0
5653	2	33	0	1	1	63.1608	4.0745	0.17	2	503	1.44	0.8	1	0	1	2	1	0.5	36	1	0	0	1
5668	2	34	0	0	1	121.645	1.065	0.21	2	350	3.82	1.32	1	1	0	0	0	0.130435	61	0	0	0	0
5671	2	68	1	0	1	37.4453	4.359	0.32	2	464	3.14	1.25	1	0	1	1	0	0.285714	57	0	0	0	0
5672	2	43	1	1	1	55.5354	4.525	0.25	2	454	2.31	1.11	1	1	1	2	0	0.571429	53	1	0	0	1
5682	2	32	0	0	1	51.6408	4.1425	0.33	2	282	2.83	1.06	1	1	1	1	1	0.181818	60.9	0	0	0	0
5684	2	25	0	0	1	121.378	1.7745	0.21	2	370	2.06	1.27	1	0	1	0	2	0.0909091	60.8667	0	0	0	0
5696	1	59	0	1	1	59.0521	1.16	0.31	2	557	6.95	1.28	1	0	0	1	1	0.333333	60.7	0	0	0	0
5697	2	23	0	1	1	125	0.503	0.16	2	334	2.49	0.93	1	0	1	0	1	0.222222	60.6667	0	0	0	0
5705	2	75	1	0	1	18.2461	2.5245	0.33	2	492	2.05	0.99	1	0	0	1	0	0	60.5	0	0	0	0
5712	2	44	1	1	1	115.726	0.957	0.19	2	234	3.8	0.86	1	0	1	0	0	0.1875	60.5	0	0	0	0
5713	2	61	0	0	1	53.153	0.312	0.17	2	491	2.08	1.07	1	0	0	0	0	0.1	60.5	0	0	0	0
5714	2	28	0	1	1	54.2026	4.285	0.36	2	360	4.03	1.42	1	1	1	2	1	0.0555556	48	1	0	1	0
5720	1	18	0	0	1	125	2.3265	0.32	2	365	2.13	1.15	1	1	1	1	0	0.1	60.4333	0	0	0	0
5724	2	57	1	1	1	76.4724	3.2135	0.29	2	370	3.25	1.44	1	1	1	1	0	0.375	60.2667	0	0	0	0
5725	2	45	0	1	1	42.3918	6.762	0.31	2	212	1.91	0.94	1	0	1	1	1	0	60.3	0	0	0	0
5727	2	26	0	1	0	125	0.172	0.18	2	202	2.61	0.81	0	0	0	0	0	0	60.2667	0	0	0	0
5728	2	32	0	1	1	110.421	0.9135	0.18	2	259	2.87	0.9	1	0	1	0	0	0.0714286	60.2667	0	0	0	0
5729	1	22	0	1	0	90.5353	0.479	0.11	1	342	2.28	0.83	1	1	1	0	0	0	60.2667	0	0	0	0
5733	1	41	1	0	0	103.447	0.7955	0.14	1	396	2.35	0.68	1	0	1	0	0	0	60	0	0	0	0
5741	1	49	1	1	1	74.0073	2.5615	0.14	1	289	6.3	0.8	1	1	0	1	0	0	60	0	0	0	0
5746	1	27	1	0	1	68.209	1.2795	0.19	2	409	2.28	0.92	1	0	1	1	0	0.357143	18	0	0	0	0
5752	1	42	1	1	1	59.6388	4.6285	0.3	2	526	2.52	1.13	1	0	1	1	0	0	59.6	0	0	0	0
5759	1	54	1	0	1	86.6044	12.5075	0.25	2	405	2.29	1.37	0	0	0	0	0	0.0952381	59.5667	0	0	0	0
5761	1	29	0	1	1	112.546	3.836	0.25	2	409	2.78	1.31	1	0	1	1	1	0.222222	59.5667	0	0	0	0
5779	2	29	0	0	1	120.678	0.315	0.15	1	259	4.03	0.64	1	1	1	0	0	0.214286	59.6	0	0	0	0
5786	1	22	0	1	0	70.6473	3.498	0.22	2	395	3.76	1.18	1	1	1	2	1	0.230769	22	0	0	0	0
5789	2	55	1	1	1	93.9472	10.649	0.25	2	320	1.83	1.57	0	0	1	0	0	0	54	0	0	0	0
5793	2	26	0	0	1	124.705	4.46	0.34	2	226	2.27	1.23	1	0	0	0	0	0	54	0	0	0	0
5799	2	48	1	1	1	39.67	3.2155	0.24	2	389	1.64	0.87	1	1	1	2	1	0.538462	54	1	0	1	0
5814	1	23	1	0	1	17.6642	4.7245	0.29	2	462	4.56	0.92	1	0	1	2	0	0.818182	6	1	0	1	0
5815	1	28	1	1	1	125	1.4835	0.27	2		2.84	1.19	1	0	0	0	0	0.1	54	0	0	0	0
5816	2	24	1	1	1	47.8034	2.7215	0.19	2	371	2.54	0.9	1	1	1	2	1	0.416667	48	1	0	0	1
5819	2	42	0	1	1	79.7965	2.283	0.25	2	415	3.58	1.61	1	1	1	1	1	0.142857	48	1	0	0	1
5824	1	28	0	1	1	83.7808	3.638	0.28	2	691	2.3	0.92	1	0	1	2	1	0.2	58.4	0	0	0	0
5828	1	29	1	1	1	64.1186	2.3605	0.3	2	565	3.29	1.24	0	0	1	2	0	0.272727	58.3	0	0	0	0
5829	1	35	1	1	1	83.634	0.9765	0.2	2	501	3.68	0.85	1	0	0	0	0	0.125	58.3333	0	0	0	0
5830	1	33	1	1	1	95.0612	0.7625	0.21	2	444	1.92	1.07	1	0	0	0	1	0	58.3333	0	0	0	0
5836	1	49	0	1	1	108.595	1.5205	0.23	2	356	1.07	0.99	0	0	0	0	0	0	54	0	0	0	0
5841	2	55	0	0	1	47.248	5.151	0.2	2	536	2.77	0.89	1	1	1	1	0	0	54	0	0	0	0
5842	1	29	0	0	1	95.2339	0.2775	0.3	2	398	1.38	1.09	1	0	1	1	0	0.230769	54	0	0	0	0
5844	1	21	0	0	1	107.7	6.3005	0.22	2	386	1.87	1.01	0	0	0	0	0	0	58	0	0	0	0
5845	2	18	0	1	1	125	0.9155	0.22	2	197	4.66	0.93	0	0	0	0	1	0.0769231	58.1	0	0	0	0
5855	2	42	0	0	1	86.3603	8.826	0.31	2	315	4.24	1.74	0	0	0	0	0	0	57.9333	0	0	0	0
5856	2	46	0	1	1	112.557	0.659	0.21	2	254	3.68	0.97	1	0	0	0	0	0.0714286	57.9333	0	0	0	0
5862	1	58	1	1	1	55.4013	1.181	0.25	2	350	3.22	1	1	0	0	0	1	0.0833333	57.7	0	0	0	0
5867	2	29	0	0	1	64.9607	2.692	0.22	2	435	1.72	0.73	1	0	1	2	0	0.214286	57.7	0	0	0	0
5868	1	27	0	1	1	125	0.704	0.2	2	444	1.75	1.04	0	0	0	0	0	0.0909091	57.6	0	0	0	0
5869	2	40	0	0	1	87.5821	0.3755	0.24	2	289	2.95	0.91	1	0	1	0	1	0.111111	57.6	0	0	0	0
5874	1	41	0	0	1	72.2486	1.2605	0.23	2	505	2.74	0.88	1	1	0	1	1	0.136364	57.6333	0	0	0	0
5875	1	35	0	1	1	81.6555	1.0575	0.3	2	501	2.18	0.91	1	1	0	1	1	0.115385	57.6333	0	0	0	0
5881	2	34	0	1	1	80.6901	0.6765	0.18	2		2.44	0.88	1	0	1	0	0	0.190476	57.6	0	0	0	0
5884	1	27	0	1	1	82.4506	4.8645	0.19	2	560	2.41	0.8	1	0	1	1	0	0	48	0	0	0	0
5890	2	63	1	1	1	60.4324	0.613	0.23	2	429	2.33	1.04	1	1	0	0	0	0.111111	57.4	0	0	0	0
5891	2	34	0	1	1	94.4292	1.757	0.18	2	319	3.82	1.09	1	1	1	0	1	0.0294118	57.4	0	0	0	0
5906	2	30	0	1	0	118.481	0.5445	0.25	2	302	0.99	1.67	0	0	0	0	0	0	60	0	0	0	0
5911	1	32	0	0	1	40.5998	2.4665	0.21	2	518	0.98	1.07	0	0	1	1	0	0.444444	57.1667	0	0	0	0
5920	1	66	0	0	1	32.1844	4.3	0.23	2	406	1.98	0.96	1	0	0	1	0	0.333333	33	0	0	0	0
5922	2	31	0	1	1	107.138	1.632	0.28	2		3.41	1.22	0	1	1	0	1	0.157895	56.2	0	0	0	0
5923	1	34	1	1	1	50.7674	2.6195	0.21	2	461	3.09	1.38	1	0	1	1	1	0.307692	56.2	0	0	0	0
5928	2	25	1	0	1	6.18557	3.7615	0.14	1	645	2.12	0.62	1	0	1	2	0	0.9	6	1	0	1	0
5931	2	41	0	1	1	94.645	0.269	0.24	2	192	1.74	1.07	1	0	0	0	1	0	56.2	0	0	0	0
5933	1	71	1	0	1	10.3721	2.329	0.33	2	520	7.24	0.82	1	0	1	2	1	0.0434783	36	1	1	0	0
5946	2	34	0	1	1	125	0.1875	0.17	2		3.01	0.74	0	0	0	0	0	0.0666667	56.2333	0	0	0	0
5951	1	39	0	1	1	106.968	0.461	0.16	2	412	4.33	0.89	1	0	1	1	1	0.2	56.2	0	0	0	0
5952	2	50	0	1	1	112.548	1.2115	0.26	2	175	5.86	1.17	1	0	1	0	1	0.25	56.2333	0	0	0	0
5953	1	49	0	1	0	102.959	1.85	0.23	2	429	3.4	1.23	1	1	1	0	1	0	56.2	0	0	0	0
5954	2	32	0	0	0	125	0.3	0.14	1	302	4.74	0.91	1	1	1	0	0	0.0833333	56	0	0	0	0
5961	1	39	0	1	0	115.769	0.123	0.25	2	325	5.74	1.2	0	0	0	0	1	0	56	0	0	0	0
5964	1	33	1	1	0	95.0612	0.471	0.24	2	320	2.27	1.01	1	0	1	0	0	0	56	0	0	0	0
5968	1	26	1	0	1	10.4847	4.9905	0.23	2	616	3.12	0.99	1	1	1	2	0	0.714286	36	1	0	1	0
5969	2	45	0	1	1	41.6223	1.2355	0.27	2	447	4.49	1.11	1	0	1	1	1	0.111111	55.8333	0	0	0	0
5971	2	30	0	1	0	119.149	0.1065	0.18	2	318	3.39	0.86	0	0	0	0	0	0.107143	55.8333	0	0	0	0
5981	2	58	0	0	1	63.4636	0.822	0.23	2	396	3.13	0.99	0	0	1	2	1	0.0833333	55.7667	0	0	0	0
5982	1	16	0	1	0	125	0.2315	0.14	1	263	3.94	0.89	0	0	0	0	1	0	55.8	0	0	0	0
5984	1	40	1	0	0	27.195	9.9275	0.21	2		2.1	0.91	1	0	1	2	0	0.25	40	0	0	0	0
5987	2	26	0	1	0	125	1.5035	0.11	1	285	3.15	0.73	1	0	1	0	1	0.0967742	55.6	0	0	0	0
5988	2	41	0	1	1	103.656	0.417	0.21	2	263	3.77	0.97	0	0	0	1	1	0	55.6	0	0	0	0
5989	1	38	0	1	0	114.475	0.2685	0.2	2	403	2.54	0.97	0	0	0	0	0	0.0434783	55.5	0	0	0	0
5990	1	32	0	1	1	118.009	1.5005	0.27	2	451	2.56	1.41	1	0	1	0	1	0	55.5	0	0	0	0
5991	1	31	0	1	1	62.059	2.6415	0.19	2	432	3.24	0.63	1	0	1	1	0	0.419355	55.5	0	0	0	0
5992	2	46	0	1	1	104.731	1.008	0.18	2	318	2.89	0.68	1	0	0	0	0	0.2	55.5	0	0	0	0
5999	2	33	0	1	1	75.6473	3.9315	0.21	2		1.56	1.03	1	1	1	1	0	0.310345	24	0	0	0	0
6001	1	47	0	1	1	69.2668	1.1295	0.27	2	451	2.98	1.04	1	0	1	1	1	0.4	55.5	1	0	1	0
6004	2	14	0	1	0	125	0.3895	0.22	2	464	1.57	0.95	0	0	0	0	0	0	56	0	0	0	0
6011	1	30	1	0	1	89.8731	0.165	0.19	2	646	3.72	0.87	1	0	1	0	0	0.1	55.1333	0	0	0	0
6014	2	38	0	1	1	75.1192	1.3275	0.18	2	434	4.72	1.17	1	0	1	1	0	0.25	55.0667	0	0	0	0
6015	2	46	1	0	0	75.2755	1.0195	0.14	1	325	4.42	1.01	1	1	1	1	0	0.363636	55.0667	0	0	0	0
6017	1	41	1	1	1	76.4689	1.182	0.32	2	482	3.01	1.18	1	0	1	2	0	0.25	54.9	0	0	0	0
6018	1	32	0	1	1	93.2479	0.7325	0.21	2	349	4.15	1.28	1	0	1	0	1	0	55	0	0	0	0
6029	2	30	0	1	0	102.248	0.334	0.21	2	366	2.82	0.84	1	0	0	0	0	0.153846	54.6	0	0	0	0
6031	1	40	0	1	1	74.4053	1.662	0.13	1	428	2.59	0.82	1	0	0	1	2	0.0769231	54.6	0	0	0	0
6038	1	26	0	1	0	125	0.3175	0.21	2	367	5.26	0.99	0	0	1	0	0	0.0833333	54.6	0	0	0	0
6041	2	28	0	1	1	89.4094	3.9075	0.45	3	412	3.49	1.51	1	1	1	1	0	0.176471	54.6	1	0	0	1
6044	2	42	1	1	1	111.448	0.6775	0.17	2	179	2.15	1.06	1	0	0	0	0	0.423077	54.6	0	0	0	0
6052	2	48	0	0	0	82.796	1.123	0.18	2	270	2.91	0.87	1	0	0	0	1	0.125	54.4333	0	0	0	0
6057	1	23	0	1	1	120.313	1.9165	0.31	2	488	2.34	1.17	1	0	0	0	0	0.153846	54.4	0	0	0	0
6060	1	42	1	1	1	6.12827	5.3735	0.29	2	281	1.72	0.98	0	0	0	2	0	1	6	1	0	1	0
6066	1	45	0	0	1	23.8887	2.3005	0.2	2	608	0.89	0.71	1	0	1	2	0	0.772727	54.2	0	0	0	0
6067	1	38	1	1	1	54.0536	1.359	0.24	2	443	4.04	0.87	1	0	1	1	0	0.166667	54.2	0	0	0	0
6070	1	20	0	1	0	100.146	0.6745	0.16	2	434	3.45	1.08	1	0	1	0	1	0.0555556	54.1333	0	0	0	0
6073	2	37	0	1	1	59.2756	1.1215	0.34	2	331	3.19	1.44	1	0	1	1	2	0.322581	54	1	0	0	1
6092	1	19	0	1	0	125	0.196	0.13	1	300	0.98	0.68	0	0	0	0	0	0	53.7333	0	0	0	0
6100	1	25	1	1	1	100.556	1.1015	0.24	2	636	1.76	1.32	1	0	1	1	0	0.428571	54	0	0	0	0
6103	2	23	0	1	0	113.332	0.199	0.22	2	279	4.82	0.98	0	0	0	0	0	0	53.7	0	0	0	0
6105	2	48	0	1	0	90.1036	0.1095	0.17	2	285	3.07	0.76	1	1	1	0	1	0	53	0	0	0	0
6116	1	23	1	1	0	53.9858	2.7805	0.26	2	584	5.26	0.93	1	0	1	2	0	0.583333	53.1667	0	0	0	0
6121	1	29	0	0	1	15.6579	6.0725	0.26	2	466	2.78	0.75	1	1	1	2	0	0.4	6	1	0	1	0
6128	2	21	0	1	0	125	0.4135	0.09	1	301	2.52	0.65	0	0	0	0	0	0	53	0	0	0	0
6134	1	21	0	1	1	124.649	0.8385	0.18	2	439	3.52	0.94	0	0	0	0	0	0	52.6	0	0	0	0
6149	2	31	0	1	0	118.994	1.6985	0.38	2	336	1.84	1.22	1	0	1	1	0	0.181818	52.5667	0	0	0	0
6154	1	30	1	1	1	5.39258	1.113	0.3	2	786	2.44	1.39	1	1	1	0	0	0.217391	6	1	0	1	0
6157	1	34	0	0	1	102.51	14.6305	0.25	2	468	2.32	1.25	0	0	0	0	0	0	52.3333	0	0	0	0
6158	2	35	0	0	1	115.037	2.74	0.32	2	316	3.02	1.12	1	0	1	0	0	0.166667	52	0	0	0	0
6159	2	26	0	0	0	125	0.5125	0.18	2	204	4.58	0.82	1	0	1	0	1	0	52.5	0	0	0	0
6162	1	74	0	0	0	51.0121	7.574	0.36	2	257	3.92	0.93	1	1	1	1	2	0.190476	52	1	1	0	0
6164	2	25	0	0	1	18.0614	1.7725	0.21	2	535	3.41	0.7	1	0	1	2	1	0.583333	18	1	0	1	0
6165	2	30	0	1	1	116.564	2.59	0.22	2		3.13	0.83	0	1	1	0	1	0	51.8667	0	0	0	0
6175	1	43	0	1	1	54.5165	0.8035	0.29	2	341	2.7	1.2	1	0	0	0	1	0.0689655	51.8667	0	0	0	0
6178	2	43	1	1	1	116.541	1.6965	0.2	2	386	3.2	1.32	0	0	0	0	0	0	51.8	0	0	0	0
6180	2	34	0	1	1	65.0472	0.7105	0.24	2	501	3.25	1.03	1	0	1	2	0	0.25	51.8	0	0	0	0
6182	1	42	1	1	1	54.9008	10.145	0.29	2	322	2.1	1.07	1	1	1	2	0	0.272727	51.8	0	0	0	0
6193	1	39	0	1	0	104.911	2.352	0.28	2	316	1.91	1.08	0	1	0	0	1	0.037037	51.4	0	0	0	0
6195	2	47	0	0	1	52.2051	2.377	0.25	2	432	4.13	0.82	1	0	1	1	0	0.166667	24	0	0	0	0
6197	2	22	0	0	1	104.486	0.691	0.15	1	315	2.81	0.72	1	0	1	0	1	0	51.4	0	0	0	0
6204	1	33	0	1	1	83.803	2.5075	0.19	2	560	2.11	1.04	1	1	1	1	0	0.272727	51	0	0	0	0
6205	2	29	0	1	0	46.5734	6.012	0.14	1	336	1.96	0.69	1	1	1	2	1	0.25	51.1667	0	0	0	0
6212	2	33	0	0	1	91.9964	4.3945	0.25	2	340	1.34	1.15	1	0	1	0	2	0.148148	51	0	0	0	0
6216	1	48	1	0	1	54.0737	3.2425	0.46	3	281	1.62	0.8	1	1	0	1	0	0	51.1	0	0	0	0
6219	2	44	1	0	1	42.6906	0.926	0.19	2	315	4.23	0.76	1	0	0	1	0	0.333333	51.1	0	0	0	0
6225	2	65	1	0	1	26.8804	0.8625	0.31	2	407	4.31	0.99	1	0	1	2	0	0.266667	51	0	0	0	0
6239	2	28	0	1	1	78.3514	2.557	0.25	2	245	4.54	0.97	1	1	0	1	1	0	50.7	0	0	0	0
6242	2	17	0	1	1	96.5921	2.8355	0.16	2			0.77	1	1	1	1	2	0.153846	50.6333	0	0	0	0
6243	1	32	0	0	1	43.7231	3.4655	0.21	2	419	2.73	0.97	1	1	1	1	0	0.0526316	50.5	0	0	0	0
6247	1	55	0	0	1	50.1094	2.429	0.18	2		2.85	0.7	1	0	1	1	1	0.142857	50.4667	0	0	0	0
6252	1	15	0	1	1	124.177	2.6355	0.39	3	433	2.47	1.13	0	0	0	0	0	0	50.5	0	0	0	0
6259	2	28	1	0	0	23.3268	2.3805	0.26	2	381	2.84	1.14	1	0	0	2	1	0.7	42	1	0	1	0
6273	2	34	1	1	1	29.0303	2.348	0.3	2	396	3.29	0.94	1	0	1	2	1	0.181818	50	0	0	0	0
6274	1	34	0	1	0	123.854	2.5105	0.44	3	303	5.82	1.32	0	0	0	0	0	0	50	0	0	0	0
6276	1	63	0	1	0	73.0961	4.445	0.35	2	310	1.92	1.13	1	1	1	1	2	0	48	1	0	0	1
6278	2	31	0	0	1	98.0849	2.666	0.2	2	255	3.7	0.83	1	1	1	1	0	0.411765	50	0	0	0	0
6283	1	44	1	0	1	77.5714	0.2885	0.24	2	278	4.74	1.01	0	0	0	1	0	0.375	50	0	0	0	0
6284	2	38	0	1	0	68.2651	0.1595	0.15	1	294	1.88	0.73	0	0	1	0	1	0.315789	50	0	0	0	0
6288	1	24	0	1	1	101.265	1.465	0.21	2	338	3.34	0.89	0	1	0	0	1	0	49.7	0	0	0	0
6290	2	24	0	1	1	124.279	3.2575	0.22	2	271		0.98	1	1	1	1	1	0	49.6	0	0	0	0
6293	2	44	0	1	1	94.3215	0.6185	0.24	2	283	2.93	0.98	0	1	1	0	0	0.333333	49.6	0	0	0	0
6301	2	14	0	1	1	125	2.4555	0.19	2		4.88	1	0	1	0	0	1	0	49	0	0	0	0
6305	2	35	1	1	1	123.278	0.2975	0.15	1	388	3.53	1.14	0	0	1	0	0	0	49	0	0	0	0
6308	2	33	1	1	0	76.712	0.319	0.15	1	426	3.5	0.66	1	0	1	0	0	0	49	0	0	0	0
6316	1	57	1	1	1	40.9051	2.7475	0.29	2	427	3.53	1.15	1	0	1	2	1	0.7	49	1	0	1	0
6324	1	25	0	0	1	59.2222	1.7375	0.3	2	475	7.34	1.65	1	0	1	0	1	0.2	49	0	0	0	0
6326	2	28	0	1	1	81.7471	1.794	0.23	2	308	2.22	0.89	1	0	1	0	0	0.263158	49	0	0	0	0
6328	2	16	0	0	1	125	2.3595	0.24	2	222	1.75	1.34	0	0	0	0	0	0	49	0	0	0	0
6335	1	23	0	1	0	100.64	1.1545	0.15	1	408	4.27	0.84	1	0	0	0	1	0.0625	49	0	0	0	0
6338	2	59	1	1	0	53.9051	4.6505	0.28	2	329	2.23	1.13	1	0	1	1	0	0.1875	48.7667	0	0	0	0
6343	2	65	1	1	0	45.0041	0.458	0.3	2	385	3.75	1.14	1	0	0	1	1	0.25	48.3	0	0	0	0
6352	1	28	0	1	1	125	7.5855	0.33	2	291	2.12	0.79	0	0	1	0	0	0.153846	48.3333	0	0	0	0
6359	1	37	1	1	1	90.0296	1.046	0.22	2		3.65	0.77	1	0	1	1	1	0.235294	48.3	0	0	0	0
6361	2	49	1	1	1	70.5353	0.4925	0.31	2	394	4.18	1.21	1	0	0	1	0	0.2	48.3	0	0	0	0
6365	1	39	0	1	0	94.9074	0.4125	0.24	2	501	4.58	1.03	1	0	0	0	0	0	48.2333	0	0	0	0
6370	1	27	0	1	1	123.671	0.65	0.16	2	411	2.8	0.96	1	0	1	0	1	0	48.2	0	0	0	0
6371	2	39	1	0	1	16.9172	3.643	0.43	3	460	1.96	1.23	1	0	1	2	1	0.125	6	1	0	1	0
6372	1	21	0	1	0	61.971	2.3615	0.26	2	578	2.52	0.91	1	0	1	1	1	0.166667	42	1	0	0	1
6376	2	31	0	1	1	107.138	0.4255	0.27	2	342	2.79	0.96	1	0	1	0	1	0.0833333	47.9	0	0	0	0
6377	1	41	1	0	1	20.6599	3.105	0.3	2	499	2.76	0.86	1	0	1	2	0	0.875	6	1	0	1	0
6379	1	53	0	1	1	101.823	1.654	0.24	2	360	6.8	0.89	0	0	0	0	0	0	47.9	0	0	0	0
6384	2	22	0	0	1	93.2584	1.629	0.24	2	349	4.03	1	1	0	1	0	0	0.166667	48	0	0	0	0
6386	1	54	0	1	1	84.257	0.786	0.32	2	441	4.71	1.09	1	0	1	0	0	0.380952	47.8333	0	0	0	0
6391	2	60	1	1	1	101.339	0.7655	0.21	2	289	2.47	1.29	1	1	0	0	1	0	47.6667	0	0	0	0
6395	1	39	1	1	1	103.366	1.621	0.26	2	424	5.82	1.18	0	0	1	0	0	0.222222	47.7	0	0	0	0
6396	2	40	1	1	1	53.644	2.4355	0.23	2	350	3.71	0.97	1	0	1	2	0	0.6	47.6667	0	0	0	0
6400	2	48	1	1	1	74.2254	0.4735	0.18	2	238	3.39	0.87	0	0	0	1	1	0.214286	48	0	0	0	0
6405	2	28	0	1	0	92.2618	0.8005	0.2	2	279	3.04	0.86	1	0	1	0	0	0.142857	48	0	0	0	0
6406	2	24	0	1	1	125	0.145	0.25	2	283	4	1.13	0	0	1	0	0	0	47.6667	0	0	0	0
6408	2	44	0	1	1	76.3406	2.587	0.31	2	358	3.39	1.25	1	1	1	1	2	0.25	47.4333	0	0	0	0
6411	2	45	1	1	1	83.1982	1.18	0.14	1	206	4.3	0.8	1	1	1	0	1	0.216667	47.4333	0	0	0	0
6413	1	20	1	1	1	79.3133	2.128	0.26	2	550	3.35	1.37	1	0	0	0	0	0.2	47.3667	0	0	0	0
6414	1	57	1	0	1	53.1679	3.993	0.35	2	524	3.15	1.19	1	0	1	1	0	0.444444	47.4	1	0	0	1
6415	2	26	1	0	1	80.5784	6.1515	0.2	2	228	2.14	0.86	1	0	1	2	0	0.454545	47.3667	0	0	0	0
6419	1	30	0	1	0	113.949	0.399	0.29	2	324	3.61	0.9	0	1	0	0	0	0	47.3667	0	0	0	0
6420	1	34	1	0	1	22.961	4.178	0.43	3	523	4.14	1.28	1	0	1	2	1	0.764706	27.6	1	0	1	0
6422	2	33	0	1	0	125	0.216	0.26	2	375	5.1	1.15	0	0	1	0	0	0.0769231	47.3667	0	0	0	0
6425	1	18	0	1	0	125	0.1975	0.15	1		2.34	0.86	0	0	0	0	0	0	47	0	0	0	0
6432	2	25	0	1	0	98.9283	1.0575	0.25	2	346	4.08	0.94	0	0	0	0	0	0.1	47.1333	0	0	0	0
6437	1	23	0	1	0	115.662	0.185	0.17	2	378	2.8	0.78	0	0	0	0	1	0	47	0	0	0	0
6439	2	15	0	1	0	125	0.475	0.14	1	141	2.61	0.86	1	0	0	0	1	0	47	0	0	0	0
6442	2	45	0	0	0	23.8235	2.49	0.29	2	222	3.18	0.99	1	0	1	2	0	0.642857	46.9667	0	0	0	0
6443	1	25	0	1	0	99.2364	0.7915	0.28	2	394	2.53	0.98	1	0	1	0	1	0	46.9667	0	0	0	0
6445	2	31	1	1	1	96.4403	2.5405	0.17	2	322	2.84	0.85	1	0	1	0	1	0.117647	46.9	0	0	0	0
6447	1	33	1	1	1	114.572	0.713	0.24	2	433	2.7	0.95	0	0	0	0	1	0	47	0	0	0	0
6450	2	29	1	1	1	93.0949	1.6855	0.23	2	373	1.86	1	1	0	1	1	0	0	46.9	0	0	0	0
6452	1	27	1	1	0	63.8275	0.5615	0.41	3	635	2	1.11	1	0	1	1	0	0.444444	46.9	0	0	0	0
6458	2	41	0	1	1	93.0127	1.8805	0.21	2	369	4.62	1.14	1	0	1	0	0	0.181818	47	0	0	0	0
6466	2	36	0	0	0	27.0754	1.8155	0.21	2	508	3.84	0.85	1	0	1	2	0	0.75	42	1	0	1	0
6473	2	49	1	1	1	86.4348	2.065	0.3	2	387	3.24	1.32	1	0	0	1	1	0.125	46.5	0	0	0	0
6474	2	25	0	1	1	125	1.548	0.29	2	345	2.41	1.66	0	0	0	0	1	0.0666667	46.5	0	0	0	0
6475	2	17	0	1	0	125	0.1965	0.23	2	224	2.06	0.76	0	0	0	0	0	0.0588235	46.5	0	0	0	0
6477	2	41	1	0	1	39.2161	0.471	0.27	2	565	4.13	0.87	1	0	1	1	1	0.45	46.5	0	0	0	0
6485	2	53	1	1	1	99.7055	1.2875	0.14	1	302	6.4	1.24	1	1	0	0	1	0.157895	46.5	0	0	0	0
6486	1	42	1	0	1	19.5859	3.6835	0.19	2	421	2.89	0.95	1	0	1	2	0	0.642857	6	1	0	1	0
6487	2	42	0	1	1	108.903	2.27	0.31	2	292	5.14	1.18	1	0	0	1	1	0.5	46.4	0	0	0	0
6491	2	31	0	1	1	99.7815	6.0125	0.3	2	437		1.36	1	0	1	1	0	0.0833333	46.4333	0	0	0	0
6498	1	19	0	1	0	125	0.3735	0.19	2	452	2.31	0.71	1	0	1	0	0	0.0714286	46	0	0	0	0
6502	1	29	0	0	0	120.522	0.423	0.2	2	508	4.42	0.94	0	0	0	0	1	0.117647	46	0	0	0	0
6507	1	19	0	1	0	103.508	0.6365	0.31	2	439	4.41	0.99	1	0	1	0	0	0.0588235	46.0333	0	0	0	0
6510	2	44	0	0	1	38.3983	1.07	0.22	2	461	3.75	0.97	1	0	1	1	0	0.416667	46.0333	0	0	0	0
6511	1	44	1	1	0	98.3469	1.786	0.45	3		3.08	1.04	1	1	1	0	0	0.111111	46.0333	0	0	0	0
6513	2	40	1	1	1	50.3362	5.805	0.26	2	332		1.15	1	0	1	2	1	0.636364	46	1	0	1	0
6515	2	16	0	1	0	125	0.0755	0.21	2	376	2.82	1.06	0	0	0	0	0	0	45.9667	0	0	0	0
6516	1	26	0	1	1	69.3656	1.4115	0.19	2	610	2.35	0.69	1	0	1	1	1	0.47619	46	0	0	0	0
6517	2	32	0	1	1	119.558	0.477	0.24	2	324	2.26	1.05	1	0	1	1	0	0.375	45.9667	0	0	0	0
6519	1	20	0	1	1	125	0.923	0.18	2	461	3.29	0.8	1	0	1	0	1	0.0540541	46	0	0	0	0
6524	2	25	0	0	1	125	0.5495	0.24	2	266	3.49	1.34	0	0	1	0	0	0.04	46	0	0	0	0
6526	2	42	1	1	1	58.5892	0.7865	0.23	2	415	4.23	1.07	0	0	1	1	0	0.428571	45.7	0	0	0	0
6529	1	38	0	1	0	90.5756	0.8475	0.32	2	424	4.67	1.05	1	0	1	0	0	0.111111	45.7333	0	0	0	0
6531	2	24	0	1	1	125	0.6065	0.13	1	273	1.68	0.74	1	0	1	0	0	0.235294	45.7	0	0	0	0
6536	2	24	0	1	0	125	1.5585	0.2	2	259	2.94	1	0	1	0	0	0	0	45.7	0	0	0	0
6553	1	20	0	1	1	119.891	3.3415	0.24	2	540	2.64	1.03	1	0	1	1	1	0.307692	45.3333	0	0	0	0
6556	2	19	0	1	1	96.742	3.0815	0.33	2	386	2.67	1.14	1	0	1	1	1	0.352941	45.3333	0	0	0	0
6559	1	17	0	1	0	117.177	0.782	0.26	2	347	2.28	1.07	0	0	1	0	1	0	45.2667	0	0	0	0
6565	2	45	0	1	1	105.469	2.2245	0.22	2	308	2.95	1.14	0	1	1	0	1	0	45	0	0	0	0
6568	1	31	0	1	1	109.341	3.017	0.21	2	344		0.99	1	0	0	0	1	0.111111	45	0	0	0	0
6570	1	27	0	1	1	125	1.2575	0.25	2	249	3.56	1.27	1	0	1	0	1	0.0526316	31	0	0	0	0
6574	2	34	0	0	1	80.6901	1.975	0.27	2	148	2.48	1.16	1	0	1	0	1	0.5	45.0333	0	0	0	0
6575	1	43	1	1	1	38.8465	8.5195	0.27	2	414	2.21	1.05	1	0	0	1	2	0	45	1	0	1	0
6591	1	19	0	1	1	125	0.138	0.19	2	441	1.92	0.79	1	0	0	0	1	0	45	0	0	0	0
6594	1	34	0	1	1	50.3665	3.2915	0.26	2	618	2.36	1.23	1	0	1	2	0	0.117647	45	0	0	0	0
6597	1	31	1	1	1	107.751	1.643	0.2	2	666		1.21	1	1	1	1	1	0.111111	45	0	0	0	0
6599	2	20	0	1	0	125	1.3345	0.22	2	349	2.25	1.27	0	0	0	0	0	0.037037	45	0	0	0	0
6605	2	22	0	1	1	125	1.2925	0.28	2	308	2.27	1.37	1	0	0	0	1	0	36	0	0	0	0
6606	1	27	1	1	1	92.9443	1.53	0.37	2	408	1.92	1.09	1	0	1	0	1	0.217391	44.1	0	0	0	0
6610	1	27	1	1	1	53.7534	2.436	0.19	2	675	2.55	0.81	1	0	1	2	1	0.538462	44.1	0	0	0	0
6611	2	49	1	1	1	105.473	0.448	0.23	2	405	4.3	0.94	1	0	1	0	1	0.347826	44.1	0	0	0	0
6613	1	18	0	1	0	109.993	0.709	0.2	2	499	2.04	0.9	1	1	1	0	0	0.0909091	43.9	0	0	0	0
6615	2	39	0	1	1	115.217	0.5305	0.15	1	300	3.69	1.04	0	0	1	0	0	0	43.9333	0	0	0	0
6616	1	31	0	1	1	75.0034	4.484	0.29	2	447	5.27	1.12	1	0	0	0	2	0.0952381	43.9333	0	0	0	0
6622	1	41	0	1	0	114.154	0.259	0.22	2	363	1.92	0.84	1	0	0	0	1	0.0384615	43.9	0	0	0	0
6626	1	22	0	1	0	125	0.576	0.22	2	470	2.93	0.92	0	0	1	0	1	0	43.7	0	0	0	0
6629	2	35	0	1	1	118.5	2.008	0.29	2	254	3.32	1.03	0	1	1	0	1	0.0769231	43.7	0	0	0	0
6634	2	30	0	1	0	125	0.6855	0.23	2	244	3.36	1.01	1	0	1	0	1	0.238095	43.6333	0	0	0	0
6638	1	58	1	1	0	96.6511	1.553	0.31	2	321	5.81	1.39	0	0	0	0	0	0.111111	43.6	0	0	0	0
6641	1	40	1	1	0	110.92	0.214	0.34	2	384	2.91	1.16	1	0	0	0	1	0.0588235	24	0	0	0	0
6650	1	61	1	1	1	97.9823	6.858	0.45	3	277	4.5	2.04	1	0	0	0	0	0.172414	43.5	1	0	0	1
6651	1	24	0	0	0	125	0.0435	0.21	2	267	3.61	0.78	1	0	0	0	0	0	43.4667	0	0	0	0
6652	1	36	0	0	1	34.4607	0.358	0.32	2	465	6.24	1.16	0	0	0	1	1	0	43.4667	0	0	0	0
6658	1	51	1	0	1	56.5227	6.03	0.21	2	342	2.15	0.79	1	1	1	1	1	0.142857	43.2	0	0	0	0
6661	1	38	0	1	1	110.017	0.2155	0.25	2	358	5.17	0.93	1	1	1	0	1	0	43.1667	0	0	0	0
6665	2	27	0	0	1	125	0.1335	0.17	2	226	3	0.66	0	0	1	0	0	0	42.9333	0	0	0	0
6666	1	31	1	1	1	107.751	1.6185	0.3	2	347	5.92	1.08	1	0	1	0	0	0	43	0	0	0	0
6676	2	33	0	0	0	125	0.156	0.24	2	205	3.53	1.2	0	0	0	0	0	0	42.7667	0	0	0	0
6683	1	37	1	1	0	5.04775	7.5135	0.27	2	381	2.86	0.9	1	0	0	2	1	0.833333	6	1	0	1	0
6687	2	23	0	1	0	125	0.137	0.22	2	243	3.32	1.02	1	0	0	0	1	0	42.5333	0	0	0	0
6688	2	22	0	1	1	80.6029	1.299	0.3	2	263	2.56	0.95	1	0	0	1	2	0.0555556	42.5	0	0	0	0
6701	1	21	0	1	1	98.1806	1.3615	0.25	2	405	2.35	1.18	1	1	1	0	1	0	42.2333	0	0	0	0
6708	1	53	1	1	1	39.6465	4.3625	0.35	2	494	2.03	1.44	1	0	1	2	1	0.222222	42.0667	1	0	1	0
6710	2	49	0	1	1	43.621	0.4425	0.24	2	469	5.26	1.23	1	0	1	2	1	0.105263	42.0667	0	0	0	0
6711	2	16	0	1	0	108.984	0.6555	0.22	2	358	3.17	0.84	0	0	1	0	1	0	42.0667	0	0	0	0
6715	2	47	0	0	0	49.9792	0.3625	0.23	2	517	4.25	0.74	1	0	1	1	0	0.625	42.0667	0	0	0	0
6716	2	47	0	0	0	94.0236	0.3865	0.32	2	241	6.49	0.96	0	0	0	0	0	0	42	0	0	0	0
6717	1	44	0	1	0	72.3438	5.431	0.38	2	364	3.75	1.26	1	0	1	1	0	0.5	42	0	0	0	0
6722	2	28	0	0	0	40.8831	0.236	0.26	2	308	1.75	0.81	0	0	0	0	0	0	42	0	0	0	0
6723	1	32	0	1	0	94.4747	1.453	0.25	2	465	5.21	0.94	1	0	1	0	1	0.0833333	42	0	0	0	0
6725	1	40	1	1	0	91.717	2.538	0.31	2	406	2.92	1.16	1	0	0	1	0	0.117647	41.6	0	0	0	0
6732	1	24	0	1	0	122.725	0.935	0.15	1	349	1.29	0.84	1	0	1	0	0	0.32	41.6	0	0	0	0
6735	2	43	1	1	0	81.733	0.955	0.22	2		3.28	0.88	1	0	0	0	0	0.0952381	41.5	0	0	0	0
6736	2	31	0	1	0	116.369	0.5285	0.22	2	315	4.64	0.91	1	0	0	0	0	0	41.5	0	0	0	0
6738	1	40	1	1	0	41.3338	9.685	0.38	2	388	2.56	1.21	1	1	1	2	2	0	41.5333	1	0	1	0
6739	2	36	1	0	1	28.6253	1.63	0.23	2	538	3.05	0.92	1	0	1	2	2	0.47619	41.5333	0	0	0	0
6746	2	48	0	1	1	62.808	0.1725	0.25	2	283	4.7	0.93	0	1	0	1	0	0.277778	41.5	0	0	0	0
6750	2	40	1	1	1	51.942	0.7655	0.22	2	493	2.29	0.83	1	1	1	1	0	0.333333	36	0	0	0	0
6754	1	60	1	1	1	93.2629	1.2525	0.11	1	365	4.63	1.15	1	0	0	0	0	0	41	0	0	0	0
6757	1	31	0	1	0	78.3748	2.625	0.21	2	412	4.28	1.03	1	0	1	1	0	0.4	41.1333	0	0	0	0
6763	2	34	0	1	1	121.645	0.998	0.24	2	264	2.8	0.84	1	0	0	0	2	0.125	41.0667	0	0	0	0
6768	1	23	1	1	0	96.8108	0.4055	0.17	2	562	4.3	0.89	1	0	1	0	1	0.0666667	40.9	0	0	0	0
6776	2	34	0	1	0	115.848	0.654	0.25	2	354	3.2	1.22	1	1	1	0	1	0.05	40.8	0	0	0	0
6779	1	39	1	0	0	29.551	3.582	0.23	2	467	3.15	0.67	0	0	0	2	1	0.8	40.8333	0	0	0	0
6780	1	31	0	1	0	107.751	0.696	0.23	2	529	3.13	0.8	1	1	0	0	0	0.08	40.7	0	0	0	0
6781	2	26	0	1	1	50.2954	3.4265	0.25	2	546	2.39	1.07	1	0	1	1	1	0.428571	40.6667	0	0	0	0
6786	1	47	1	1	1	58.6961	8.353	0.23	2	444	4.62	0.93	1	0	1	2	1	0.333333	40.6667	0	0	0	0
6787	1	31	0	1	0	100.394	1.1935	0.33	2	397	4.09	0.92	1	0	0	0	0	0.142857	40.6667	0	0	0	0
6789	1	30	0	1	1	47.2823	1.9295	0.27	2	584	6.61	0.77	1	0	1	1	1	0.125	40.6	0	0	0	0
6793	2	27	1	0	1	38.9483	4.5435	0.39	3	414	2.27	1.14	1	1	1	2	0	0.428571	40	1	0	1	0
6796	1	40	0	1	0	76.1222	0.3875	0.22	2	503	3.04	1	1	0	1	0	0	0.2	40.4667	0	0	0	0
6797	1	33	1	1	0	60.0825	0.3555	0.24	2	529	2.48	0.81	1	0	1	1	0	0.333333	39.9667	0	0	0	0
6800	2	20	0	0	0	125	0.233	0.2	2	265	3.84	0.81	0	0	1	0	1	0	39.9667	0	0	0	0
6809	2	63	0	0	1	56.5267	5.0225	0.29	2	460	2.94	0.98	0	0	0	0	0	0.241379	39.9	0	0	0	0
6811	1	24	0	1	0	124.83	0.427	0.25	2	367	4.11	1.16	0	0	0	0	1	0.0714286	40	0	0	0	0
6815	1	51	0	1	0	78.5244	3.9795	0.15	1	294	3.75	0.99	1	0	0	0	2	0.0909091	40	0	0	0	0
6816	2	50	0	1	0	106.649	0.089	0.21	2	199	3.57	0.86	1	0	0	0	0	0.214286	40	0	0	0	0
6819	1	70	1	0	1	18.0537	2.524	0.21	2	327	1.86	0.83	1	1	0	2	1	0.318182	40	0	0	0	0
6821	1	16	0	0	1	103	1.8565	0.28	2	315	1.52	0.96	0	0	0	0	0	0	40	0	0	0	0
6824	2	66	1	1	0	76.7054	0.5225	0.23	2	302	7.9	1.09	1	0	0	0	0	0.176471	40	0	0	0	0
6825	1	20	1	0	1	13.3412	3.6515	0.24	2	588	1.68	0.87	1	0	0	2	0	0.9	12	1	0	1	0
6827	1	34	1	1	1	70.3888	0.9585	0.36	2	478	3.26	1.26	0	0	0	0	0	0	40	0	0	0	0
6831	1	51	1	1	1	53.925	2.6805	0.28	2	446	2.72	0.66	1	1	1	1	2	0.0714286	40	0	0	0	0
6834	1	58	1	1	1	50.8676	0.899	0.32	2	286	3.72	1.17	0	0	1	2	0	0.411765	37	0	0	0	0
6837	1	61	1	0	1	62.0897	1.9625	0.29	2	314	4.65	1.38	1	0	1	0	0	0.166667	39.6667	0	0	0	0
6839	2	42	1	0	1	13.0604	3.0365	0.27	2	601	4.13	1.06	1	0	0	2	1	0.878788	24	1	0	1	0
6843	1	32	1	1	1	114.139	3.502	0.44	3	420	4.03	1.41	1	0	1	0	1	0.04	36	0	0	0	0
6845	2	27	0	0	1	49.9434	0.6195	0.18	2	265	2.23	1	1	0	1	2	1	0.2	39.4333	0	0	0	0
6849	2	35	0	1	0	117.774	0.195	0.18	2	209	2.68	0.86	1	0	0	0	0	0.166667	39.4333	0	0	0	0
6850	2	25	0	1	1	125	1.4945	0.46	3	405	5.26	1.53	1	0	1	0	0	0.176471	39.4333	0	0	0	0
6853	2	26	0	1	1	120.528	0.578	0.19	2	221	3.24	0.9	0	0	0	0	0	0	39.4333	0	0	0	0
6859	1	36	0	1	1	87.2501	1.3	0.27	2	620	2.71	1.1	1	0	1	0	1	0.181818	33	0	0	0	0
6865	2	39	1	1	0	110.609	0.103	0.17	2	190	4.56	0.88	0	0	0	0	0	0.0666667	39.4	0	0	0	0
6871	1	31	0	1	1	78.3748	1.849	0.31	2	370	2.23	1	1	0	0	1	2	0.15	39	0	0	0	0
6876	1	38	1	1	0	88.2509	0.7725	0.43	3	477	2.98	1.16	1	0	1	0	0	0.0555556	24	0	0	0	0
6880	1	30	0	0	1	125	2.3675	0.17	2	264	1.84	0.82	1	0	1	0	0	0.0769231	38.9667	0	0	0	0
6884	2	31	0	1	1	123.429	2.096	0.22	2	326	2.68	0.91	1	0	1	0	0	0.230769	38.7333	0	0	0	0
6889	2	63	1	1	1	40.3138	4.1995	0.35	2	432	2.33	1.02	1	1	0	1	1	0.0416667	38.7333	1	0	1	0
6891	1	34	0	1	0	99.6678	2.4345	0.26	2	519	2.75	1.24	0	1	0	0	1	0	39	0	0	0	0
6894	1	45	1	1	1	61.9138	4.162	0.25	2	404	2.64	0.77	1	0	1	1	1	0.428571	38.5667	0	0	0	0
6895	2	17	0	1	1	76.1055	6.636	0.37	2	450	4.58	1.07	1	0	1	1	1	0.5	31	1	0	0	1
6899	1	36	0	0	1	109.247	0.6215	0.27	2	405	3.94	1.1	1	0	0	0	0	0.272727	38.5667	0	0	0	0
6900	2	30	0	1	1	102.248	3.155	0.19	2	379	4.11	1.19	1	1	1	0	1	0.217391	38.6	0	0	0	0
6926	1	22	0	1	1	70.6473	3.629	0.21	2	428	2.61	1	1	0	1	1	0	0.333333	37.8667	0	0	0	0
6942	1	28	0	1	0	122.805	0.556	0.14	1	396	4.76	0.98	1	0	0	0	0	0.166667	37.5667	0	0	0	0
6945	1	32	0	0	0	17.3354	2.936	0.14	1	563	3.92	0.72	0	0	0	2	0	1	12	1	0	1	0
6946	2	35	1	1	1	53.2337	0.6175	0.18	2	352	2.36	0.8	1	1	0	2	1	0.6	37.5667	0	0	0	0
6948	2	36	1	0	1	63.3573	5.249	0.41	3	424	1.74	1.38	1	0	1	2	0	0.5	37.2	1	0	0	1
6949	1	43	1	1	1	97.6165	1.763	0.32	2	366	3.74	1.19	1	0	0	0	1	0.2	37.2	0	0	0	0
6950	1	34	1	1	0	113.153	0.5185	0.33	2	383	3.68	1.3	1	0	0	0	0	0	37.2	0	0	0	0
6963	2	32	0	1	0	121.024	0.41	0.16	2	214	2.13	0.9	1	0	1	0	1	0.1	37.1667	0	0	0	0
6964	2	43	0	1	1	118.221	0.489	0.28	2	203	4.13	1.1	0	0	0	0	1	0.0666667	37.1667	0	0	0	0
6965	1	28	1	1	0	93.4696	0.3195	0.24	2	601	2.89	1.19	1	0	0	0	0	0	37.2	0	0	0	0
6966	1	45	1	1	1	35.2076	3.5995	0.27	2	565	5.58	0.82	1	1	0	2	2	0.4	48	1	0	1	0
6968	2	56	1	1	0	46.4202	0.767	0.14	1	474	2.98	1.09	0	0	0	1	0	0.666667	36	0	0	0	0
6973	2	19	0	1	1	125	0.3	0.16	2	363	3.58	0.63	1	0	0	0	2	0	36	0	0	0	0
6977	2	43	0	1	0	96.703	0.235	0.23	2	298	4.03	0.99	0	0	0	0	1	0	36	0	0	0	0
6978	1	35	1	1	1	110.587	0.832	0.34	2	435	6.82	1.14	1	0	1	0	0	0	36.9333	0	0	0	0
6992	2	33	1	1	0	116.665	0.646	0.23	2	296	2.7	1.21	1	0	0	0	0	0.117647	24	0	0	0	0
7011	1	22	0	1	0	113.133	0.5915	0.14	1	449	4.18	0.67	1	0	1	0	1	0.0454545	36.4667	0	0	0	0
7012	2	46	0	0	1	30.9384	1.207	0.18	2		3.79	0.6	1	1	1	2	1	0.571429	24	1	0	1	0
7013	2	58	1	1	1	91.9881	0.4525	0.21	2	346	2.69	0.91	1	0	0	0	0	0	36	0	0	0	0
7021	1	19	0	1	0	38.8317	2.454	0.22	2	573	1.78	0.99	1	0	1	1	1	0	36	0	0	0	0
7026	1	26	0	1	0	121.691	0.25	0.2	2	254	3.42	0.69	0	0	0	0	1	0.0769231	36.2	0	0	0	0
7028	2	40	0	1	1	47.8528	1.442	0.31	2	333	3.88	0.9	1	0	1	2	0	0.416667	36.2	0	0	0	0
7030	2	28	1	1	0	125	0.522	0.22	2	304	4.89	1.2	1	1	0	0	0	0	36.1667	0	0	0	0
7031	2	38	0	1	1	122.447	2.3115	0.25	2	318	2.33	1.04	1	0	0	0	0	0.0714286	36.1667	0	0	0	0
7037	2	60	1	1	1	92.4483	3.1325	0.26	2	308	4.28	1.27	1	0	1	0	0	0.0909091	36.2	0	0	0	0
7043	1	42	1	0	0	22.3502	4.35	0.27	2	628	1.17	0.89	1	0	1	2	0	0.944444	12	1	0	1	0
7048	2	42	0	1	0	107.715	0.2755	0.14	1		4.77	0.64	0	0	0	0	0	0	36	0	0	0	0
7051	1	35	1	1	1	59.7873	2.988	0.44	3	443		1.01	1	0	1	1	2	0.25	35.9333	1	0	0	1
7053	1	19	0	1	0	106.296	0.131	0.16	2	216	1.14	0.97	0	0	1	0	1	0	35.9333	0	0	0	0
7055	1	33	0	1	1	113.34	3.4205	0.23	2	365	3.56	0.75	1	1	0	0	2	0.0833333	35.9333	0	0	0	0
7062	1	49	1	1	1	62.6954	1.6575	0.26	2	476	2.77	1	1	0	1	1	0	0.307692	35.7	0	0	0	0
7063	1	44	1	1	1	108.469	1.5605	0.32	2	492	3.32	1.17	1	0	0	0	0	0	35.7	0	0	0	0
7069	1	39	0	1	1	74.0919	0.868	0.11	1	413	3.44	0.88	1	0	0	0	1	0.1	35.7	0	0	0	0
7071	1	37	1	1	1	58.9532	2.1695	0.23	2	414	4.05	0.67	1	0	1	1	1	0.285714	35.5333	0	0	0	0
7078	2	27	1	1	0	97.5482	0.1885	0.24	2	378	2.78	0.89	1	0	0	0	0	0.125	35.5	0	0	0	0
7081	1	35	1	1	1	70.6316	2.6435	0.29	2	456	3.33	1.24	1	1	0	0	1	0.222222	35.4667	0	0	0	0
7083	2	60	0	1	0	87.3923	1.3315	0.41	3	342	4.29	1.05	1	0	1	0	1	0	36	1	0	0	1
7088	1	44	1	1	1	76.6529	2.4705	0.3	2	447	3.67	1.16	1	1	1	0	2	0	35	0	0	0	0
7092	1	61	1	1	0	95.7073	1.0705	0.24	2	400	7.64	1.13	1	1	0	0	0	0.05	35.3	0	0	0	0
7099	2	41	0	1	1	45.2655	1.869	0.14	1	519	4.06	0.65	1	1	0	0	1	0.421053	35.2333	0	0	0	0
7104	1	43	0	0	1	93.5617	1.3985	0.61	3	420	2.38	1.33	0	0	0	0	0	0.0952381	35.2	0	0	0	0
7114	2	53	1	1	1	95.2764	1.048	0.23	2	494	2.7	1.18	0	0	0	1	0	0.375	35.2333	0	0	0	0
7120	1	55	1	1	0	97.6335	1.867	0.22	2	421	3.23	0.84	0	0	1	0	0	0	34.8333	0	0	0	0
7126	2	29	0	1	1	91.616	0.587	0.18	2	329	5.09	1.15	1	0	0	0	1	0	34.8333	0	0	0	0
7131	1	14	0	1	1	125	0.602	0.32	2	503	2.12	0.98	1	0	1	0	2	0	35	0	0	0	0
7138	2	35	0	1	1	120.794	2.0055	0.19	2	279	1.51	1.24	1	0	1	0	1	0.1	34.6	0	0	0	0
7141	1	44	1	1	1	62.979	5.552	0.41	3	424	1.88	1.55	1	0	0	2	2	0.125	34.5	1	0	0	1
7160	2	22	0	0	1	125	1.493	0.16	2	359	2.87	0.95	1	0	0	0	0	0.0909091	34.3667	0	0	0	0
7167	2	23	0	1	1	125	0.8395	0.17	2	221	2.6	1.07	0	0	0	0	0	0	34.1333	0	0	0	0
7171	1	25	1	1	1	70.5474	0.504	0.3	2	451	4.04	1.08	1	1	0	0	0	0.375	34.1333	0	0	0	0
7175	2	24	0	0	1	80.5842	0.8395	0.25	2	280	1.99	0.77	1	0	0	2	0	1	34.1	0	0	0	0
7176	2	25	0	1	1	77.8512	3.9495	0.45	3	409	2.82	1.18	1	0	1	0	0	0.0909091	34.0667	0	0	0	0
7186	2	28	0	1	1	96.8653	0.1395	0.25	2	256	4.27	0.95	0	0	0	0	0	0.0909091	24	0	0	0	0
7194	2	31	0	1	1	111.199	2.256	0.34	2	328	3.18	1.05	1	0	1	1	2	0.0909091	33.6667	1	0	0	1
7198	1	20	0	1	1	125	0.21	0.17	2	408	2.56	0.68	1	0	0	0	0	0	33	0	0	0	0
7199	1	43	1	1	1	73.6855	1.269	0.2	2		2.28	1.09	1	1	1	1	1	0.0909091	33.6667	0	0	0	0
7202	1	27	1	0	1	44.0586	3.041	0.52	3	552	4.56	1.65	1	1	1	1	0	0.307692	33.7	1	0	0	1
7208	1	68	1	1	1	55.4343	0.2565	0.44	3	469	5.4	1.39	1	0	1	1	1	0.047619	33.6667	0	0	0	0
7214	2	27	1	1	1	83.524	1.4535	0.25	2	418	2.03	1.22	1	1	0	0	0	0.285714	33.6	0	0	0	0
7221	1	33	1	1	1	55.0406	0.2925	0.27	2	347	2.07	1.09	1	0	1	0	0	0.1875	33.4333	0	0	0	0
7224	1	29	0	1	1	85.1706	2.3835	0.19	2	354	4.56	1.02	1	0	1	1	1	0.466667	33.4333	0	0	0	0
7227	2	23	0	1	0	125	0.4315	0.29	2	387	4.29	1.32	1	1	0	0	0	0	33.3667	0	0	0	0
7228	1	29	0	1	1	88.3007	1.31	0.19	2	398	3.4	0.8	1	0	0	0	1	0.0555556	33.3667	0	0	0	0
7247	1	45	1	1	1	71.0339	2.905	0.39	3	520	5.13	1.39	1	0	1	0	1	0.125	33	0	0	0	0
7252	2	44	0	1	1	97.7879	0.395	0.15	1	274	6.43	0.96	1	0	0	0	0	0.0833333	32.9	0	0	0	0
7257	2	31	0	0	0	121.877	0.254	0.25	2	309	3.61	0.89	1	0	0	0	1	0.0454545	32.9	0	0	0	0
7273	1	37	1	1	0	54.9051	0.6325	0.32	2	759	5.32	1.42	1	0	0	1	0	0.375	32.4333	0	0	0	0
7278	1	56	1	0	1	24.545	10.232	0.29	2	449	6.39	1.18	1	1	0	2	1	0.133333	32.4333	0	0	0	0
7280	1	52	1	0	0	86.6244	0.983	0.23	2	350	1.41	0.95	1	0	0	0	1	0.214286	32.4	0	0	0	0
7287	1	24	0	1	1	108.426	0.9055	0.27	2	414	3.08	0.95	0	0	0	0	1	0	31.9667	0	0	0	0
7290	1	51	1	0	1	31.7547	5.103	0.47	3	644	2.83	1.3	1	1	1	2	0	0.636364	18	1	0	1	0
7292	2	34	0	1	0	24.0725	5.148	0.29	2	415	2.19	0.87	1	1	1	2	1	0.6875	18	1	0	1	0
7293	2	42	0	1	1	111.448	1.016	0.31	2	441	5.24	1.33	1	0	1	0	1	0.04	31.9	0	0	0	0
7299	2	32	0	0	1	83.0547	4.433	0.32	2	363	3.73	1.24	1	1	0	1	1	0.25	31.6	0	0	0	0
7309	1	24	0	1	1	122.05	1.3545	0.19	2	423	5.22	0.92	0	0	1	0	1	0.05	31.5667	0	0	0	0
7312	1	23	0	1	0	125	0.233	0.17	2	407	3.7	1.03	0	0	0	0	0	0	31.3	0	0	0	0
7322	1	43	1	1	1	39.9165	2.2055	0.21	2	423	3.02	1.03	1	0	0	2	1	0.333333	31.3333	0	0	0	0
7327	2	29	0	0	0	102.969	0.3055	0.21	2	288	3.89	1.14	1	0	0	0	0	0	31.2667	0	0	0	0
7328	2	30	0	1	0	118.481	0.299	0.17	2	235	2.72	0.75	1	0	0	0	1	0	31.2667	0	0	0	0
7342	2	51	1	1	0	35.6497	3.452	0.45	3	447	4.91	1.28	1	1	0	2	1	0.363636	31.0333	0	0	0	0
7343	2	35	0	1	1	77.8246	0.5745	0.46	3	295	3.6	1.04	1	0	1	0	0	0.1	28	0	0	0	0
7344	2	35	1	1	0	115.697	0.273	0.24	2	286	5.53	1.31	1	0	0	0	0	0.285714	31	0	0	0	0
7346	1	44	0	1	1	80.4514	1.945	0.28	2	392	3.71	1.11	1	1	0	0	2	0	31.0333	0	0	0	0
7347	2	29	0	0	1	102.969	2.763	0.16	2	310		0.88	1	0	1	1	2	0.142857	31.0333	0	0	0	0
7348	2	57	1	1	1	68.652	0.9625	0.29	2	277	2.99	1.02	1	0	0	0	1	0.1875	31.0333	0	0	0	0
7363	2	25	0	1	1	125	1.511	0.31	2	321	1.86	1.18	1	1	0	0	0	0	30.8	0	0	0	0
7371	1	27	1	0	1	19.2544	4.2895	0.29	2	562	2.57	0.93	1	0	1	2	1	0.666667	30.6333	0	0	0	0
7377	2	37	0	1	1	125	0.625	0.23	2	213	3.82	1.02	1	0	0	0	1	0	30	0	0	0	0
7386	1	33	1	0	1	68.0384	3.184	0.39	3	458	1.97	1.35	1	0	1	1	0	0.5	18	0	0	0	0
7391	1	28	0	1	1	116.77	7.05	0.31	2	368	4.45	1.08	1	0	0	0	0	0.0555556	30	0	0	0	0
7393	1	25	0	0	1	121.866	2.0935	0.22	2	422	3.64	1.19	1	1	1	0	1	0	30	0	0	0	0
7395	2	49	0	1	1	92.7119	1.2305	0.19	2	349	3.21	1	1	0	0	0	0	0.190476	30.4	0	0	0	0
7398	2	18	0	1	1	125	0.4145	0.12	1	479	1.4	1.08	0	0	0	0	0	0	30.3333	0	0	0	0
7399	2	28	0	1	1	118.213	0.665	0.18	2	369	2.24	1.15	1	0	0	0	0	0.153846	30.3333	0	0	0	0
7401	2	25	0	0	1	123.409	0.988	0.18	2	462	3.93	0.76	1	1	1	0	2	0.0555556	30.3333	0	0	0	0
7406	1	24	0	1	0	108.426	0.756	0.19	2	574	5.43	0.99	1	1	1	0	1	0.157895	30.1667	0	0	0	0
7409	2	64	1	1	1	84.9709	1.708	0.19	2	284	2.32	0.92	0	1	1	1	1	0	30.1667	0	0	0	0
7421	2	45	0	1	1	114.122	1.534	0.23	2	284	1.66	1.13	1	0	0	0	0	0	30	0	0	0	0
7424	2	50	1	1	1	90.4286	2.562	0.16	2	243	2.49	0.88	1	0	1	1	0	0.461538	24	0	0	0	0
7427	1	44	0	1	1	106.053	0.777	0.29	2	481	1.83	1.13	1	0	1	0	0	0.35	29.9333	0	0	0	0
7428	2	24	0	1	0	62.7486	2.0275	0.23	2	435	2.02	0.78	1	0	1	2	0	0.625	29.9333	0	0	0	0
7433	2	38	0	0	1	101.998	1.239	0.2	2	357	4.46	0.91	1	0	1	1	1	0.3	29.8667	0	0	0	0
7435	2	29	0	1	1	125	0.6365	0.28	2	298	2.42	1.32	1	0	0	0	0	0.0909091	29.8667	0	0	0	0
7436	1	50	1	1	0	82.1723	0.178	0.3	2	461	2.69	0.92	1	0	0	0	2	0.142857	28	0	0	0	0
7438	2	42	1	1	0	108.903	0.455	0.33	2	364	3.18	0.93	1	0	0	0	0	0.25	29.8667	0	0	0	0
7441	1	37	1	0	1	9.37578	3.602	0.24	2	576	3.51	0.92	1	0	1	2	0	0.85	6	1	0	1	0
7442	2	36	1	0	1	9.23203	3.27	0.23	2	440	2.95	0.83	1	0	1	2	0	1	24	1	0	1	0
7453	2	52	1	0	1	107.912	1.39	0.25	2	321	2.15	1.31	1	1	1	0	0	0	29.6333	0	0	0	0
7455	2	33	1	1	1	58.9043	2.539	0.31	2	298	4.09	1.26	1	0	1	2	0	0.736842	29.4667	0	0	0	0
7456	2	30	0	1	1	120.533	0.4855	0.21	2	300	5.86	1.05	0	0	0	0	1	0	29.4667	0	0	0	0
7459	2	51	1	1	1	69.5512	0.9565	0.29	2	356	4.09	1.47	1	0	0	2	1	0.4	29.4667	0	0	0	0
7463	1	45	0	0	1	86.2295	0.731	0.19	2	301	4.86	0.9	1	0	0	0	0	0.285714	29	0	0	0	0
7464	2	36	0	1	1	87.22	0.311	0.26	2	328	2.21	0.71	1	0	1	0	1	0.0666667	29.4	0	0	0	0
7469	1	57	1	1	1	61.8151	2.3585	0.22	2	478	1.5	0.86	1	0	1	1	0	0.625	29.2333	0	0	0	0
7470	2	35	1	1	0	77.8246	0.537	0.32	2	397	4.31	1	1	1	1	0	0	0.2	29.2	0	0	0	0
7474	2	25	0	0	1	122.04	2.2205	0.32	2	367	2.74	1.06	1	0	1	0	1	0.2	29.2333	0	0	0	0
7476	2	51	1	1	1	25.9266	3.563	0.27	2	553	1.58	1.14	0	0	1	2	1	0	24	0	0	0	0
7477	1	27	0	1	1	107.677	2.1065	0.3	2	423	4.34	0.95	0	0	1	1	0	0.714286	28	0	0	0	0
7481	1	44	1	1	1	73.1697	0.416	0.29	2	389	4.15	0.99	0	0	1	1	1	0.190476	28.9333	0	0	0	0
7483	1	27	0	1	1	119.504	4.482	0.24	2		1.26	1.01	1	1	1	1	2	0	28.9333	0	0	0	0
7485	1	47	1	1	1	65.6109	0.873	0.13	1	417	4.2	0.82	1	1	1	2	1	0.428571	28.9333	0	0	0	0
7491	1	45	0	0	1	39.6317	4.0705	0.33	2	361	3.57	1.24	1	0	0	0	0	0	24	0	0	0	0
7498	2	47	1	0	1	29.8651	1.346	0.23	2	482	6.77	0.77	1	0	0	1	0	0.428571	28.7	0	0	0	0
7500	1	65	0	1	0	46.7102	0.1675	0.24	2	292	2.29	1.01	1	0	0	1	1	0.25	28.7	0	0	0	0
7502	2	43	1	1	1	81.733	0.826	0.23	2	314	4.66	0.98	1	0	1	0	1	0	28.7	0	0	0	0
7503	1	46	1	1	1	23.2973	2.386	0.35	2	589	4.68	0.89	1	1	1	2	1	0.266667	28.7	0	0	0	0
7505	1	25	0	1	0	118.635	0.0845	0.17	2	404	3.26	0.83	1	0	0	0	0	0	28.7	0	0	0	0
7514	2	45	1	1	1	116.571	1.996	0.29	2	184	2.2	1.27	1	0	1	0	0	0	28.4667	0	0	0	0
7517	1	50	1	0	0	70.1498	0.0125	0.21	2	384	2.11	0.89	1	0	0	0	0	0.333333	28.4667	0	0	0	0
7522	2	52	1	1	1	58.7681	9.1285	0.28	2	266	4.98	1.03	0	1	1	1	2	0	36	1	0	1	0
7527	1	23	0	0	1	71.5456	2.2725	0.29	2	603	3.5	1.22	1	0	1	0	1	0.166667	28.3	0	0	0	0
7528	2	28	0	1	1	59.6592	2.6185	0.19	2	488	2.5	0.88	1	0	1	1	1	0.352941	28.3	0	0	0	0
7535	1	36	1	1	0	43.7239	0.316	0.25	2	447	3.72	0.91	1	0	1	0	0	0.3	28.2333	0	0	0	0
7537	2	41	0	0	0	113.61	0.041	0.16	2	153	5.01	0.79	0	0	0	0	0	0	28.2333	0	0	0	0
7539	1	42	0	1	1	63.8701	2.784	0.28	2	683	1.82	0.93	1	1	1	1	1	0.205882	28.2333	0	0	0	0
7540	2	50	0	1	1	95.4986	0.3975	0.2	2	192	3.42	0.57	1	0	1	1	0	0.454545	28.2333	0	0	0	0
7546	2	36	0	1	1	84.5235	0.901	0.16	2	289	3.54	1.11	1	0	1	0	0	0.0833333	28.2	0	0	0	0
7547	2	47	0	1	1	110.308	0.4175	0.14	1	272	4	0.66	0	0	0	0	0	0.0625	28.1	0	0	0	0
7552	1	56	1	1	0	31.7912	0.297	0.29	2	392	3.48	1	1	0	0	1	0	0.181818	28.0667	0	0	0	0
7555	2	41	1	1	1	46.5928	2.6785	0.27	2	484	4.44	0.95	1	1	1	2	0	0.761905	26	0	0	0	0
7556	1	39	1	1	0	60.9089	0.3975	0.25	2	439	3.17	1.21	1	0	1	1	0	0.285714	28	0	0	0	0
7560	1	31	1	1	1	65.6783	2.205	0.34	2	591	3.45	1.13	1	1	1	1	0	0.473684	28	0	0	0	0
7561	1	36	1	1	0	25.1051	3.8835	0.28	2	555	3.34	1.16	1	0	1	2	0	0.846154	28	0	0	0	0
7569	1	37	1	1	1	66.8259	1.632	0.14	1	429	4.03	0.83	1	0	1	2	0	0.571429	27.8333	0	0	0	0
7571	1	26	0	1	0	125	1.41	0.16	2	292	1.54	0.74	1	0	1	0	1	0.0769231	27.8333	0	0	0	0
7576	2	21	0	0	1	125	0.312	0.08	1	246	3.31	0.81	0	0	0	0	0	0	27.6667	0	0	0	0
7577	1	17	0	0	1	124.845	0.447	0.15	1	440	3.38	0.96	1	0	0	0	1	0	27.6667	0	0	0	0
7579	1	57	0	0	1	29.0542	8.664	0.29	2	208	4.11	0.82	1	1	0	0	1	0.1	27.3	0	0	0	0
7583	2	19	0	1	1	125	1.2315	0.42	3	370	5.14	1.59	1	0	0	0	0	0.1	27.3	0	0	0	0
7585	1	42	1	1	1	52.5559	2.5545	0.24	2	524	3.02	1.03	1	0	0	0	1	0.285714	27.1	0	0	0	0
7590	1	53	0	1	1	84.851	1.6405	0.22	2	408	4.46	1.18	1	1	0	0	0	0.388889	27.1333	0	0	0	0
7592	1	39	0	1	1	115.769	1.3245	0.25	2	454	2.54	0.94	1	0	1	0	0	0.1	26.9	0	0	0	0
7603	1	32	1	0	1	23.6761	15.176	0.35	2	349	2.81	0.92	1	0	1	1	2	0.363636	26.9	1	1	0	0
7605	2	27	1	1	1	87.3254	8.6495	0.38	2	425	2.55	1.41	1	1	1	2	1	0.615385	26.9	0	0	0	0
7608	1	22	0	1	1	121.161	0.7075	0.27	2	359	3.19	0.82	1	0	1	0	0	0.190476	26.8	0	0	0	0
7609	1	23	0	1	0	120.313	3.949	0.31	2	321	2.06	1.19	1	0	0	1	2	0.25	26.8333	0	0	0	0
7610	1	33	1	1	1	32.5173	3.5255	0.32	2	422	1.61	0.86	1	0	1	2	1	0.774194	24	1	0	1	0
7615	2	34	1	1	1	113.942	1.94	0.27	2	348	4.63	1.27	1	0	1	0	1	0.142857	26.8333	0	0	0	0
7621	2	34	1	1	0	48.9412	3.2015	0.51	3	495	3.83	1.45	0	0	1	2	0	0.722222	26.6667	0	0	0	0
7623	1	32	1	1	0	115.38	2.738	0.15	1	350	2.44	0.91	0	0	1	0	0	0.047619	26.6667	0	0	0	0
7625	1	25	1	0	1	31.7716	7.3855	0.22	2	581	3.68	0.8	1	1	1	2	1	0.592593	26.4	0	0	0	0
7629	1	74	1	1	1	59.9495	8.1985	0.18	2	380	1.88	0.91	1	1	0	1	0	0	26.4	0	0	0	0
7630	2	30	0	1	1	55.1367	0.813	0.28	2	342	3.52	1.04	0	0	0	2	1	0.692308	26.4333	0	0	0	0
7632	2	52	1	1	1	95.948	1.328	0.17	2	373	3.25	1.16	1	0	0	0	1	0.4	26.4333	0	0	0	0
7634	2	39	0	0	1	91.1701	1.761	0.26	2	341	4.47	0.93	1	1	1	0	1	0	21	0	0	0	0
7640	2	46	0	1	1	22.616	1.128	0.37	2	539	3.6	1.3	1	1	1	2	1	0.5	6	1	0	1	0
7644	2	33	1	1	1	63.1608	1.702	0.28	2	545	5.15	1.28	1	0	1	1	1	0.35	26.3667	0	0	0	0
7645	1	26	0	1	1	117.197	3.292	0.24	2	448	2.6	1.11	1	0	1	1	1	0.344828	26.2	0	0	0	0
7647	2	32	1	1	1	71.2038	1.4975	0.23	2	316	5.45	1.09	1	0	1	2	1	0.666667	26.2	0	0	0	0
7657	2	24	0	0	1	125	2.043	0.26	2		2.38	1.21	0	0	0	0	0	0	24	0	0	0	0
7659	1	29	1	0	1	23.0197	3.6935	0.28	2	524	2.82	1.09	1	0	1	2	1	0.722222	24	1	0	1	0
7664	2	57	0	1	1	63.9109	2.8735	0.17	2	249	2.83	0.93	1	1	1	0	0	0.272727	26	0	0	0	0
7666	1	42	0	1	1	79.621	1.4185	0.32	2	409	4.3	1.12	1	0	1	0	1	0.0344828	25.9667	0	0	0	0
7668	2	32	0	1	1	125	1.756	0.24	2	293	6.7	1.23	1	1	1	0	1	0.266667	25.9	0	0	0	0
7683	1	31	0	1	0	113.152	0.748	0.3	2	367	4.28	1.54	1	0	0	0	1	0	20	0	0	0	0
7684	2	26	0	1	1	125	0.2805	0.21	2	308	3.86	0.94	1	0	1	0	0	0.176471	25.7333	0	0	0	0
7689	2	24	0	1	1	125	1.8635	0.35	2	469	2.88	1.53	1	0	1	1	0	0.266667	25.6667	0	0	0	0
7690	2	25	0	1	1	94.2268	1.357	0.24	2	293	3.74	0.74	1	0	1	1	1	0.333333	25.7	0	0	0	0
7696	1	40	1	1	1	76.1222	3.8605	0.27	2	431	3.18	1.02	1	1	1	1	2	0.105263	25.5	0	0	0	0
7698	1	33	0	1	1	90.2436	0.685	0.25	2	363	4.09	1.06	1	0	0	1	2	0.428571	25.5	0	0	0	0
7704	1	57	0	1	1	58.0671	0.274	0.28	2	374	3.93	0.97	1	0	1	0	0	0.4	25.4333	0	0	0	0
7707	2	55	0	0	1	28.233	1.627	0.29	2	297	4.05	1.18	1	0	0	2	1	0.2	25.4333	0	0	0	0
7708	1	37	1	1	0	120.463	1.469	0.27	2	402	2.01	1.04	1	0	1	0	1	0.212121	25.4333	0	0	0	0
7709	1	54	1	0	1	49.1489	1.397	0.28	2	415	1.79	1.09	1	0	1	1	1	0.4375	6	1	0	1	0
7714	1	51	1	1	1	61.1879	0.987	0.18	2	504	3.36	1.01	1	0	1	1	0	0.304348	25.2667	0	0	0	0
7730	2	24	0	1	1	125	0.883	0.28	2	353	2.92	1.28	1	0	1	0	0	0	25.2	0	0	0	0
7743	2	30	0	1	0	123.508	0.291	0.15	1	234	6.74	0.7	1	0	0	0	0	0	24.9667	0	0	0	0
7754	1	35	1	0	1	34.9074	12.452	0.39	3	477	2.01	1.35	1	1	1	1	1	0.235294	24.8	0	0	0	0
7757	2	37	0	1	1	104.63	4.089	0.37	2	195	3.6	1.18	1	0	1	0	2	0	24.8	0	0	0	0
7758	1	25	0	1	1	91.9386	1.0385	0.18	2	578	3.75	1.01	1	0	0	1	1	0.384615	24.8	0	0	0	0
7761	2	37	1	1	0	63.6908	0.062	0.3	2	458	5.2	0.95	1	0	0	0	0	0.285714	24.8	0	0	0	0
7763	1	31	0	1	1	106.202	2.798	0.25	2	463	1.8	0.9	1	0	1	0	0	0.1	24.7333	0	0	0	0
7765	1	60	1	0	1	21.4997	1.8855	0.24	2	575	5.22	0.93	1	0	1	2	0	0.777778	12	1	0	1	0
7773	1	40	1	1	1	102.643	2.4085	0.22	2	334	4.28	1.34	1	0	0	0	1	0.130435	24.5667	0	0	0	0
7785	2	26	0	0	0	125	0.276	0.21	2	167	4.11	1.1	1	0	1	0	0	0.0769231	25	0	0	0	0
7786	1	51	1	1	1	61.1879	1.6105	0.21	2	462	4.23	0.81	1	0	0	2	1	0.625	24.5	0	0	0	0
7788	2	57	0	1	0	103.497	0.103	0.26	2	206	4.3	1.08	1	0	0	0	0	0.333333	24	0	0	0	0
7792	2	56	0	1	1	91.5572	1.765	0.23	2	327	1.24	1.17	1	1	1	0	0	0.0526316	24.3333	0	0	0	0
7798	1	19	1	0	1	9.69995	4.493	0.36	2	551	2.37	1.05	1	0	1	2	0	0.878788	6	1	0	1	0
7807	1	52	1	1	1	89.0659	6.65	0.55	3	442	3.34	1.51	1	0	0	0	2	0.0555556	24	1	0	0	1
7815	2	29	1	1	1	53.8232	2.7635	0.33	2	394	5.61	1.08	1	0	0	0	1	0.333333	24	0	0	0	0
7818	1	41	1	1	1	40.2049	4.3725	0.31	2	569	5.11	1.07	1	0	1	1	0	0.1	24	1	0	1	0
7821	2	26	0	0	1	30.3241	3.3255	0.31	2	452	3.83	0.88	1	0	1	2	1	0.782609	24.0333	0	0	0	0
7824	1	43	0	1	1	54.0358	1.9225	0.31	2	511	3.16	0.9	1	0	1	2	0	0.363636	24	1	0	0	1
7831	2	27	0	1	0	25.7032	2.6165	0.23	2	417	3.24	0.87	1	0	1	2	2	0.142857	24	0	0	0	0
7844	1	33	0	1	1	71.6309	1.105	0.21	2	414	3.24	1.12	1	0	1	0	1	0.285714	24	0	0	0	0
7846	1	22	1	0	1	30.1188	10.3495	0.37	2	600	2.89	1.21	1	0	1	2	2	0.428571	8	1	0	1	0
7858	1	35	1	1	1	73.7203	0.2995	0.41	3	455	3.95	1.49	1	0	0	0	1	0.0666667	23.6333	0	0	0	0
7862	2	34	1	1	1	42.2622	2.609	0.33	2	462	1.52	1.06	1	0	1	1	1	0.478261	3	1	0	1	0
7866	2	57	1	1	1	100.91	1.7925	0.27	2	411	5.08	1.47	1	0	0	1	1	0.117647	23.6333	0	0	0	0
7870	2	47	0	1	0	113.312	0.1445	0.28	2	193	2.27	1.06	1	0	0	0	0	0.0769231	23.5667	0	0	0	0
7878	2	27	0	1	1	65.8798	0.4465	0.35	2	452	2.41	0.96	1	0	1	1	1	0.272727	23.4	0	0	0	0
7879	1	39	1	0	1	14.0602	3.474	0.34	2	632	1.36	1.2	1	0	1	2	0	0.0720721	12	1	0	1	0
7882	2	47	1	0	1	52.7901	7.873	0.33	2	347	4.96	1.36	1	0	1	1	1	0.555556	23.4	0	0	0	0
7883	1	33	0	1	1	112.74	0.5745	0.27	2	364	4.12	1	1	0	0	0	1	0	23.3333	0	0	0	0
7885	1	30	0	1	0	102.508	0.225	0.1	1	409	2.12	0.76	0	0	0	0	0	0.125	23.3333	0	0	0	0
7886	2	26	0	1	1	125	0.184	0.31	2	390	1.46	1.2	0	1	0	0	2	0.142857	24	0	0	0	0
7889	2	29	1	1	1	46.5734	1.3955	0.23	2	241	1.56	0.82	1	0	0	2	1	0.7	23.3333	0	0	0	0
7893	1	14	0	1	1	116.316	1.3425	0.26	2	408	2.86	1.3	0	0	0	0	1	0	24	0	0	0	0
7905	2	27	0	1	1	91.4554	0.535	0.07	1	317	3.1	0.61	1	0	1	1	0	0.352941	23.1	0	0	0	0
7907	1	33	1	1	1	117.182	0.5805	0.23	2	368	2.77	1.08	1	0	0	0	0	0.230769	23.1	0	0	0	0
7920	1	36	0	1	1	110.389	1.022	0.29	2	327	2.3	1.15	1	0	1	1	0	0.434783	22.9333	0	0	0	0
7927	2	52	1	1	0	105.823	0.218	0.13	1	361	3.17	0.92	0	1	0	0	0	0	22.8667	0	0	0	0
7929	1	36	0	0	0	98.2773	0.751	0.24	2	433	3.1	1.06	1	0	1	0	0	0.230769	22.8667	0	0	0	0
7930	2	17	1	1	0	125	0.9705	0.2	2	338	4.42	1.4	1	1	1	0	1	0	24	0	0	0	0
7935	2	34	1	1	1	53.609	0.2955	0.21	2	433	5.28	0.73	1	0	1	1	0	0.444444	22.8667	0	0	0	0
7941	1	35	1	0	1	50.8159	1.1215	0.34	2	563	4.72	1.25	1	0	1	1	0	0.6	22.7	0	0	0	0
7942	1	36	0	1	0	76.5257	0.736	0.23	2	560	3.1	1.09	1	0	1	0	0	0.5	22.7	0	0	0	0
7945	2	27	0	1	0	125	0.167	0.2	2	260	2.24	0.81	0	0	0	0	0	0	23	0	0	0	0
7950	2	51	1	0	0	106.569	0.4875	0.21	2	352	4.62	1.02	1	0	1	0	2	0.2	22.4	0	0	0	0
7962	2	50	0	1	1	48.937	8.244	0.28	2	288	2.27	1.09	1	1	1	0	2	0.125	22.4	0	0	0	0
7968	2	60	1	1	1	61.7195	1.792	0.29	2	432	5.89	1.3	1	0	1	0	1	0.153846	22.4	0	0	0	0
7971	2	38	0	1	1	63.245	3.346	0.48	3	375	4.14	1.16	1	0	1	2	0	0.588235	24	1	0	0	1
7977	2	46	1	0	0	13.431	7.539	0.32	2	375	2.85	0.94	1	1	1	2	2	0.0769231	6	1	0	1	0
7979	1	26	0	1	1	74.4577	4.0675	0.19	2	453	2.5	0.98	1	1	1	1	1	0.307692	24	0	0	0	0
7985	1	49	0	1	0	60.1984	3.8965	0.14	1	656	4.12	0.69	1	1	1	0	1	0.111111	22	0	0	0	0
7991	2	50	0	1	1	102.952	0.592	0.2	2	278	3.27	0.96	0	0	0	0	1	0.0833333	22	0	0	0	0
7992	2	19	0	1	1	116.561	0.583	0.27	2	395	3.19	1.24	1	0	1	0	0	0.263158	22	0	0	0	0
7999	2	37	0	1	1	114.083	0.796	0.15	1	239	2.12	0.59	1	0	1	0	0	0.181818	21	0	0	0	0
8009	2	56	1	1	1	75.7881	4.3975	0.45	3	443	3.95	1.12	1	0	1	1	0	0.111111	21.7667	0	0	0	0
8010	1	56	1	1	1	67.2546	5.816	0.16	2	340	2.3	1.01	1	1	1	1	0	0.0555556	21.7667	0	0	0	0
8021	2	59	0	1	1	93.1	0.8025	0.11	1	434	3.84	1.06	1	1	1	0	1	0.212121	12	0	0	0	0
8023	1	38	0	1	1	115.867	0.8795	0.3	2	200	5.18	1.46	1	0	1	0	1	0	21.5333	0	0	0	0
8026	1	28	0	1	1	111.67	0.61	0.28	2	319	3.58	0.77	1	1	1	0	2	0	21.5333	0	0	0	0
8030	1	43	0	1	1	92.2778	3.1805	0.19	2	304	3.03	0.82	1	0	1	0	1	0	24	0	0	0	0
8039	2	28	1	0	1	16.8605	4.73	0.21	2	519	2.6	0.97	1	0	0	2	1	0.6	6	1	0	1	0
8044	2	42	0	1	1	102.93	2.253	0.2	2	242	2.15	1.06	1	0	1	0	2	0.130435	21.4667	0	0	0	0
8047	1	20	1	1	0	123.52	1.4645	0.23	2	610	1.98	1.28	1	1	1	0	0	0	22	0	0	0	0
8062	1	21	0	1	1	92.277	1.812	0.2	2	456	1.91	0.83	1	0	1	0	1	0.235294	21.0667	0	0	0	0
8064	2	25	0	1	0	71.9466	0.638	0.24	2	401	1.9	0.64	1	0	1	1	0	0.333333	21	0	0	0	0
8076	2	52	1	1	1	90.7786	3.082	0.25	2	237	4.01	0.87	1	1	1	0	1	0.25	22	0	0	0	0
8078	1	43	1	1	1	96.2297	1.649	0.23	2	545	3.53	0.9	1	0	0	0	1	0.153846	20.7667	0	0	0	0
8079	2	49	0	1	1	66.6777	0.3855	0.24	2	317	3.31	0.98	1	0	1	0	0	0.233333	20.7667	0	0	0	0
8087	2	35	0	1	1	77.8246	0.413	0.21	2	442	1.95	1.05	1	0	1	0	0	0.227273	21	0	0	0	0
8091	1	63	0	0	1	23.3672	13.7075	0.24	2	585	2.91	0.9	1	0	0	0	0	0	20.5333	0	0	0	0
8096	2	77	0	0	0	68.6565	3.1115	0.48	3	399	6.54	0.96	1	0	0	0	1	0.166667	16	0	0	0	0
8101	1	26	1	1	1	109.998	2.0275	0.39	3	502	3.3	1.47	1	0	1	0	0	0.2	20.3667	0	0	0	0
8102	1	47	1	0	1	15.4023	3.4105	0.29	2	571	2.04	1.12	1	0	1	2	0	0.8	18	1	0	1	0
8108	2	37	0	1	1	115.432	3.027	0.27	2	294	2.92	1.15	1	1	1	0	0	0.0645161	20.3	0	0	0	0
8116	1	18	0	1	0	121.587	0.381	0.22	2	406	3.12	1.06	1	1	0	0	0	0	20.1333	0	0	0	0
8121	1	71	1	1	1	93.64	3.483	0.26	2	416	3.57	0.91	1	1	1	0	0	0.222222	19.7667	0	0	0	0
8124	1	31	1	1	1	114.335	1.8675	0.23	2	463	2.65	1.11	1	0	1	1	1	0.394737	19.7667	0	0	0	0
8129	2	30	0	0	1	121.25	2.088	0.25	2	193	2.31	0.87	1	1	0	0	1	0.0666667	19.6667	0	0	0	0
8132	2	24	0	1	1	96.4228	0.683	0.43	3	324	3.52	1.09	1	0	0	0	0	0	18	0	0	0	0
8150	2	44	0	1	1	107.99	0.6705	0.25	2	241	3.92	0.97	1	1	1	0	0	0.285714	19	0	0	0	0
8163	1	33	1	1	1	67.3592	1.253	0.37	2	595	2.18	1.16	1	0	0	1	0	0.428571	19.6667	0	0	0	0
8166	2	37	0	1	0	117.582	0.327	0.2	2	342	2.9	1	1	0	1	0	0	0.217391	19.1333	0	0	0	0
8169	2	25	0	1	0	125	0.208	0.12	1	215	2.9	0.71	0	0	1	0	1	0.1	19.1333	0	0	0	0
8178	2	20	0	1	1	125	2.469	0.24	2	359	3.11	0.7	1	0	1	0	1	0.142857	18	0	0	0	0
8184	1	52	1	1	1	43.0207	6.81	0.37	2	763	5.03	1.06	1	0	1	1	1	0.133333	18.9	0	0	0	0
8185	1	45	1	1	1	106.487	2.2765	0.2	2	304	3.88	0.97	1	0	1	0	0	0.111111	18.9	0	0	0	0
8191	1	25	0	0	1	97.9477	0.587	0.15	1	371	2.28	0.69	1	0	1	0	2	0.0666667	12	0	0	0	0
8193	2	30	0	1	0	118.481	1.327	0.22	2	309	2.7	1.03	1	1	1	0	0	0.0769231	18.7333	0	0	0	0
8202	1	25	1	1	1	125	0.782	0.24	2	438	5.58	1.22	1	0	1	0	0	0.296296	18.5	0	0	0	0
8205	2	49	1	1	1	62.3683	1.4735	0.26	2	279	6.46	0.88	1	0	1	0	0	0.263158	18.5	0	0	0	0
8208	1	60	1	0	1	19.8633	4.6375	0.28	2	466	3.02	0.83	1	0	1	2	1	0.636364	18.5	0	0	0	0
8215	1	24	0	1	0	81.4127	0.336	0.21	2	392	3.65	0.91	0	0	0	0	0	0	12	0	0	0	0
8216	2	15	0	0	0	125	0.253	0.26	2	303	7.83	1.24	1	0	0	0	0	0	18.4333	0	0	0	0
8220	2	51	0	1	1	54.3548	0.3025	0.23	2	421	3.34	1.03	1	0	1	1	0	0.222222	18.2667	0	0	0	0
8248	1	26	0	0	1	43.193	2.4545	0.24	2	452	3.68	1.3	1	0	0	0	2	0.0833333	18.0333	0	0	0	0
8250	1	50	1	1	1	113.005	2.6155	0.15	1	344	2.98	1.13	1	0	0	0	0	0	18.0333	0	0	0	0
8251	2	33	0	0	1	23.7267	4.0655	0.15	1	410	3.9	0.64	1	0	1	2	2	0.428571	17	0	0	0	0
8253	2	23	0	1	1	111.29	2.941	0.18	2	307	3.47	0.8	1	1	1	1	0	0.444444	18.0333	0	0	0	0
8255	2	33	0	1	1	115.371	0.8435	0.15	1	203	2.26	0.82	1	1	1	0	1	0	17.9667	0	0	0	0
8262	1	61	1	1	1	63.4825	1.1345	0.23	2	267	4.6	0.98	1	1	1	1	0	0.0555556	17.9667	0	0	0	0
8263	2	38	0	1	1	117.507	0.9625	0.17	2	185	3.23	0.94	1	0	0	0	0	0.0909091	12	0	0	0	0
8264	1	60	1	0	0	17.3253	4.934	0.18	2	422	7.24	0.82	1	1	0	0	0	0.0588235	12	0	0	0	0
8272	1	31	0	1	0	116.193	0.4225	0.21	2	390	3.67	1.19	1	0	1	0	1	0.0227273	17.8	0	0	0	0
8275	1	61	1	1	1	57.0372	3.9475	0.35	2	307	1.59	0.8	1	0	1	2	1	0.153846	17.7333	0	0	0	0
8278	2	35	1	1	0	62.2796	0.13	0.21	2	357		0.77	1	0	1	1	0	0.714286	17	0	0	0	0
8279	2	40	1	0	1	66.4387	2.999	0.21	2	371	2.55	0.79	1	0	1	1	0	0.47619	18	0	0	0	0
8281	2	69	1	1	1	76.4049	1.405	0.3	2	400	6.1	1.7	1	0	1	0	0	0	16	0	0	0	0
8283	2	29	0	1	1	80.0217	1.7765	0.35	2	295	2.48	1.12	1	1	0	1	1	0	17.5667	0	0	0	0
8284	2	61	0	0	1	85.2171	1.3775	0.26	2	258	4.64	1.2	0	0	0	0	0	0.0526316	12	0	0	0	0
8286	2	53	1	0	1	52.9741	0.97	0.32	2	338	5.33	1.06	1	0	0	1	1	0.222222	17.5667	0	0	0	0
8292	1	38	1	1	1	68.4386	1.986	0.19	2	424	5.74	0.82	1	0	0	0	0	0	17.5	0	0	0	0
8294	1	42	0	1	1	59.0759	2.26	0.28	2	508	4.6	0.97	1	0	1	1	0	0.3	17.5	0	0	0	0
8295	2	37	1	1	1	17.9001	3.571	0.32	2	392	3.46	0.99	1	1	1	2	0	0.833333	17.5	0	0	0	0
8297	1	32	0	1	1	123.152	0.848	0.3	2	388	2.48	1.16	1	0	1	0	1	0.217391	17.5	0	0	0	0
8309	2	59	1	0	1	95.0805	2.2755	0.31	2	349	2.65	1.21	1	0	1	1	2	0.181818	12	0	0	0	0
8317	2	43	0	1	1	79.238	1.2825	0.23	2	384	4.8	0.57	1	1	1	0	1	0.142857	17.2667	0	0	0	0
8318	2	56	0	1	0	98.703	1.337	0.22	2	247	2.81	1.1	1	1	0	0	1	0.291667	17.2667	0	0	0	0
8330	2	68	1	1	1	41.3484	1.766	0.3	2	331	1.89	1.04	1	1	1	2	2	0.181818	12	0	0	0	0
